# Supplementary material for: Computational Flux Balance Analysis Predicts that Stimulation of Energy Metabolism in Astrocytes and their Metabolic Interactions with Neurons Depend on Uptake of K+ Rather than Glutamate
Source: Neurochem Res. 2016 Sep 14;42(1):202–16. doi: 10.1007/s11064-016-2048-0 (PMC5283516; doi:10.1007/s11064-016-2048-0)
Supplement: Supplementary file 2 — Supplementary material 2 (XML 134 KB) [file 11064_2016_2048_MOESM2_ESM.xml]

<?xml version="1.0" encoding="UTF-8"?>
<sbml level="2" version="4" xmlns="http://www.sbml.org/sbml/level2/version4">
  <model id="DiNuzzo_Neurochem_Res" name="Computational flux balance analysis predicts that stimulation of energy metabolism in astrocytes and their metabolic interactions with neurons depend on uptake of K+ rather than glutamate "> 
    <listOfUnitDefinitions>       
      <unitDefinition id="umol_per_gWW_per_min"> 
        <listOfUnits>
          <unit kind="mole" multiplier="1" scale="-6" exponent="1"/>
          <unit kind="gram" multiplier="1" scale="0" exponent="-1"/>
          <unit kind="second" multiplier="0.0167" scale="0" exponent="-1"/>
        </listOfUnits>
      </unitDefinition>
    </listOfUnitDefinitions> 
    <listOfCompartments> 
      <compartment id="N" name="Neuron"/>
      <compartment id="Nm" name="Neuron Mitochondrion"/> 
      <compartment id="A" name="Astrocyte"/>
      <compartment id="Am" name="Astrocyte Mitochondrion"/>
      <compartment id="E" name="Extracellular Space"/>
      <compartment id="B" name="Blood"/>
    </listOfCompartments> 
    <listOfSpecies>
      <species id="M_glc_E" name="Extracellular D-Glucose" compartment="E"/>
      <species id="M_glc_N" name="Neuronal D-Glucose" compartment="N"/>
      <species id="M_glc_A" name="Astrocytic D-Glucose" compartment="A"/>          
      <species id="M_o2_B" name="Blood Oxygen" compartment="B"/>  
      <species id="M_o2_N" name="Neuronal Oxygen" compartment="N"/>
      <species id="M_o2_A" name="Astrocytic Oxygen" compartment="A"/>          
      <species id="M_co2_B" name="Blood Carbon Dioxide" compartment="B"/>       
      <species id="M_co2_N" name="Neuronal Carbon Dioxide" compartment="N"/>
      <species id="M_co2_A" name="Astrocytic Carbon Dioxide" compartment="A"/>
      <species id="M_glu_E" name="Extracellular L-Glutamate" compartment="E"/>
      <species id="M_glu_Nv" name="Neuronal Vesicular L-Glutamate" compartment="N"/>
      <species id="M_glu_Nc" name="Neuronal Cytosolic L-Glutamate" compartment="N"/>
      <species id="M_glu_Ac" name="Astrocytic Cytosolic L-Glutamate" compartment="A"/>
      <species id="M_glu_Nm" name="Neuronal Mitochondrial L-Glutamate" compartment="Nm"/> 
      <species id="M_glu_Am" name="Astrocytic Mitochondrial L-Glutamate" compartment="Am"/>
      <species id="M_na_E" name="Extracellular Sodium" compartment="E"/>
      <species id="M_na_N" name="Neuronal Sodium" compartment="N"/>
      <species id="M_na_A" name="Astrocytic Sodium" compartment="A"/>
      <species id="M_k_E" name="Extracellular Potassium" compartment="E"/>
      <species id="M_k_N" name="Neuronal Potassium" compartment="N"/>
      <species id="M_k_A" name="Astrocytic Potassium" compartment="A"/>
      <species id="M_atp_N" name="Neuronal ATP" compartment="N"/>
      <species id="M_adp_N" name="Neuronal ADP" compartment="N"/>
      <species id="M_atp_A" name="Astrocytic ATP" compartment="A"/>
      <species id="M_adp_A" name="Astrocytic ADP" compartment="A"/>
      <species id="M_nh4_N" name="Neuronal Ammonium" compartment="N"/>
      <species id="M_nh4_A" name="Astrocytic Ammonium" compartment="A"/> 
      <species id="M_gln_E" name="Extracellular L-Glutamine" compartment="E"/>
      <species id="M_gln_N" name="Neuronal L-Glutamine" compartment="N"/>
      <species id="M_gln_A" name="Astrocytic L-Glutamine" compartment="A"/>
      <species id="M_lac_E" name="Extracellular L-Lactate" compartment="E"/>
      <species id="M_lac_N" name="Neuronal L-Lactate" compartment="N"/>
      <species id="M_lac_A" name="Astrocytic L-Lactate" compartment="A"/>
      <species id="M_g6p_N" name="Neuronal D-Glucose 6-Phosphate" compartment="N"/>
      <species id="M_g6p_A" name="Astrocytic D-Glucose 6-Phosphate" compartment="A"/>  
      <species id="M_f6p_N" name="Neuronal D-Fructose 6-Phosphate" compartment="N"/>
      <species id="M_f6p_A" name="Astrocytic D-Fructose 6-Phosphate" compartment="A"/> 
      <species id="M_fbp_N" name="Neuronal D-Fructose 1,6-Bisphosphate" compartment="N"/>
      <species id="M_fbp_A" name="Astrocytic D-Fructose 1,6-Bisphosphate" compartment="A"/>       
      <species id="M_gap_N" name="Neuronal Glyceraldehyde 3-Phosphate" compartment="N"/>
      <species id="M_gap_A" name="Astrocytic Glyceraldehyde 3-Phosphate" compartment="A"/>  
      <species id="M_dhap_N" name="Neuronal Dihydroxyacetone Phosphate" compartment="N"/>
      <species id="M_dhap_A" name="Astrocytic Dihydroxyacetone Phosphate" compartment="A"/> 
      <species id="M_nad_Nc" name="Neuronal Cytosolic Oxidized Nicotinamide Adenine Dinucleotide" compartment="N"/>
      <species id="M_nadh_Nc" name="Neuronal Cytosolic Reduced Nicotinamide Adenine Dinucleotide " compartment="N"/>
      <species id="M_nad_Ac" name="Astrocytic Cytosolic Oxidized Nicotinamide Adenine Dinucleotide" compartment="A"/>
      <species id="M_nadh_Ac" name="Astrocytic Cytosolic Reduced Nicotinamide Adenine Dinucleotide " compartment="A"/>
      <species id="M_nad_Nm" name="Neuronal Mitochondrial Oxidized Nicotinamide Adenine Dinucleotide" compartment="Nm"/> 
      <species id="M_nadh_Nm" name="Neuronal Mitochondrial Reduced Nicotinamide Adenine Dinucleotide " compartment="Nm"/>    
      <species id="M_nad_Am" name="Astrocytic Mitochondrial Oxidized Nicotinamide Adenine Dinucleotide" compartment="Am"/>
      <species id="M_nadh_Am" name="Astrocytic Mitochondrial Reduced Nicotinamide Adenine Dinucleotide " compartment="Am"/>         
      <species id="M_bpg_N" name="Neuronal 1,3-Bisphosphoglycerate" compartment="N"/>
      <species id="M_bpg_A" name="Astrocytic 1,3-Bisphosphoglycerate" compartment="A"/>
      <species id="M_pg3_N" name="Neuronal 3-Phosphoglycerate" compartment="N"/>
      <species id="M_pg3_A" name="Astrocytic 3-Phosphoglycerate" compartment="A"/>    
      <species id="M_pg2_N" name="Neuronal 2-Phosphoglycerate" compartment="N"/>
      <species id="M_pg2_A" name="Astrocytic 2-Phosphoglycerate" compartment="A"/>        
      <species id="M_pep_N" name="Neuronal Phosphoenolpyruvate" compartment="N"/>
      <species id="M_pep_A" name="Astrocytic Phosphoenolpyruvate" compartment="A"/>     
      <species id="M_pyr_Nc" name="Neuronal Cytosolic Pyruvate" compartment="N"/>
      <species id="M_pyr_Ac" name="Astrocytic Cytosolic Pyruvate" compartment="A"/> 
      <species id="M_pyr_Nm" name="Neuronal Mitochondrial Pyruvate" compartment="Nm"/>
      <species id="M_pyr_Am" name="Astrocytic Mitochondrial Pyruvate" compartment="Am"/>            
      <species id="M_mal_Nc" name="Neuronal Cytosolic L-Malate" compartment="N"/>
      <species id="M_mal_Nm" name="Neuronal Mitochondrial L-Malate" compartment="Nm"/>
      <species id="M_mal_Ac" name="Astrocytic Cytosolic L-Malate" compartment="A"/>
      <species id="M_mal_Am" name="Astrocytic Mitochondrial L-Malate" compartment="Am"/>     
      <species id="M_nadp_Nc" name="Neuronal Cytosolic Oxidized Nicotinamide Adenine Dinucleotide Phosphate" compartment="N"/>
      <species id="M_nadph_Nc" name="Neuronal Cytosolic Reduced Nicotinamide Adenine Dinucleotide Phosphate" compartment="N"/>
      <species id="M_nadp_Nm" name="Neuronal Mitochondrial Oxidized Nicotinamide Adenine Dinucleotide Phosphate" compartment="Nm"/>
      <species id="M_nadph_Nm" name="Neuronal Mitochondrial Reduced Nicotinamide Adenine Dinucleotide Phosphate" compartment="Nm"/>   
      <species id="M_nadp_Ac" name="Astrocytic Cytosolic Oxidized Nicotinamide Adenine Dinucleotide Phosphate" compartment="A"/>
      <species id="M_nadph_Ac" name="Astrocytic Cytosolic Reduced Nicotinamide Adenine Dinucleotide Phosphate" compartment="A"/>
      <species id="M_nadp_Am" name="Astrocytic Mitochondrial Oxidized Nicotinamide Adenine Dinucleotide Phosphate" compartment="Am"/>
      <species id="M_nadph_Am" name="Astrocytic Mitochondrial Reduced Nicotinamide Adenine Dinucleotide Phosphate" compartment="Am"/>              
      <species id="M_coa_N" name="Neuronal Coenzyme A" compartment="N"/>
      <species id="M_coa_A" name="Astrocytic Coenzyme A" compartment="A"/>     
      <species id="M_acoa_N" name="Neuronal Acetyl-Coenzyme A" compartment="N"/>
      <species id="M_acoa_A" name="Astrocytic Acetyl-Coenzyme A" compartment="A"/>     
      <species id="M_oaa_Nc" name="Neuronal Cytosolic Oxaloacetate (2-Oxoglutarate)" compartment="N"/>
      <species id="M_oaa_Ac" name="Astrocytic Cytosolic Oxaloacetate (2-Oxoglutarate)" compartment="A"/>       
      <species id="M_oaa_Nm" name="Neuronal Mitochondrial Oxaloacetate (2-Oxoglutarate)" compartment="Nm"/>
      <species id="M_oaa_Am" name="Astrocytic Mitochondrial Oxaloacetate (2-Oxoglutarate)" compartment="Am"/>     
      <species id="M_cit_Nc" name="Neuronal Cytosolic Citrate" compartment="N"/>
      <species id="M_cit_Ac" name="Astrocytic Cytosolic Citrate" compartment="A"/>      
      <species id="M_cit_Nm" name="Neuronal Mitochondrial Citrate" compartment="Nm"/>
      <species id="M_cit_Am" name="Astrocytic Mitochondrial Citrate" compartment="Am"/>     
      <species id="M_iso_Nc" name="Neuronal Cytosolic Isocitrate" compartment="N"/>
      <species id="M_iso_Ac" name="Astrocytic Cytosolic Isocitrate" compartment="A"/>       
      <species id="M_iso_Nm" name="Neuronal Mitochondrial Isocitrate" compartment="Nm"/>  
      <species id="M_iso_Am" name="Astrocytic Mitochondrial Isocitrate" compartment="Am"/>     
      <species id="M_akg_Nc" name="Neuronal Cytosolic Alpha-Ketoglutarate" compartment="N"/>
      <species id="M_akg_Ac" name="Astrocytic Cytosolic Alpha-Ketoglutarate" compartment="A"/>
      <species id="M_akg_Nm" name="Neuronal Mitochondrial Alpha-Ketoglutarate" compartment="Nm"/> 
      <species id="M_akg_Am" name="Astrocytic Mitochondrial Alpha-Ketoglutarate" compartment="Am"/>        
      <species id="M_scoa_N" name="Neuronal Succinyl-Coenzyme A" compartment="N"/>
      <species id="M_scoa_A" name="Astrocytic Succinyl-Coenzyme A" compartment="A"/>    
      <species id="M_suc_N" name="Neuronal Succinate" compartment="N"/>  
      <species id="M_suc_A" name="Astrocytic Succinate" compartment="A"/>     
      <species id="M_fum_N" name="Neuronal Fumarate" compartment="N"/>
      <species id="M_fum_A" name="Astrocytic Fumarate" compartment="A"/>     
      <species id="M_asp_Nc" name="Neuronal Cytosolic L-Aspartate" compartment="N"/>
      <species id="M_asp_Ac" name="Astrocytic Cytosolic L-Aspartate" compartment="A"/>
      <species id="M_asp_Nm" name="Neuronal Mitochondrial L-Aspartate" compartment="Nm"/>  
      <species id="M_asp_Am" name="Astrocytic Mitochondrial L-Aspartate" compartment="Am"/>    
      <species id="M_ala_E" name="Extracellular L-Alanine" compartment="E"/>
      <species id="M_ala_N" name="Neuronal L-Alanine" compartment="N"/>
      <species id="M_ala_A" name="Astrocytic L-Alanine" compartment="A"/>     
      <species id="M_bcka_E" name="Extracellular Branched-Chain Keto Acid" compartment="E"/>
      <species id="M_bcka_N" name="Neuronal Branched-Chain Keto Acid" compartment="N"/>
      <species id="M_bcka_A" name="Astrocytic Branched-Chain Keto Acid" compartment="A"/>      
      <species id="M_bcaa_E" name="Extracellular Branched-Chain Amino Acid" compartment="E"/> 
      <species id="M_bcaa_N" name="Neuronal Branched-Chain Amino Acid" compartment="N"/> 
      <species id="M_bcaa_A" name="Astrocytic Branched-Chain Amino Acid" compartment="A"/>                  
      <species id="M_ros_N" name="Neuronal Reactive Oxygen Species" compartment="N"/>
      <species id="M_ros_A" name="Astrocytic Reactive Oxygen Species" compartment="A"/>     
      <species id="M_gsh_N" name="Neuronal Reduced Glutathione" compartment="N"/> 
      <species id="M_gsh_A" name="Astrocytic Reduced Glutathione" compartment="A"/>       
      <species id="M_gssg_N" name="Neuronal Oxidized Glutathione" compartment="N"/>
      <species id="M_gssg_A" name="Astrocytic Oxidized Glutathione" compartment="A"/> 
    </listOfSpecies> 
    <listOfReactions> 
      <reaction id="R_JnNT_N" name="Neuronal L-Glutamate Exocytosis (Neurotransmission)" reversible="false">
        <listOfReactants>
          <speciesReference species="M_glu_Nv" stoichiometry="1"/>
          <speciesReference species="M_na_E" stoichiometry="63"/>
          <speciesReference species="M_k_N" stoichiometry="58"/>
        </listOfReactants>
        <listOfProducts>
          <speciesReference species="M_glu_E" stoichiometry="1"/>
          <speciesReference species="M_na_N" stoichiometry="63"/>
          <speciesReference species="M_k_E" stoichiometry="58"/>          
        </listOfProducts>
        <kineticLaw>
          <math xmlns="http://www.w3.org/1998/Math/MathML">
            <ci>FLUX_VALUE</ci>
          </math>
          <listOfParameters>
             <parameter id="LOWER_BOUND" value="0.0" units="umol_per_gWW_per_min"/>
             <parameter id="UPPER_BOUND" value="99.0" units="umol_per_gWW_per_min"/>
             <parameter id="OBJECTIVE_COEFFICIENT" value="0.0" units="umol_per_gWW_per_min"/>
             <parameter id="FLUX_VALUE" value="0.0" units="umol_per_gWW_per_min"/>
          </listOfParameters>
        </kineticLaw>
      </reaction> 
      <reaction id="R_JeaEAAT_EA" name="Astrocytic Excitatory Amino Acid Transporter (EAAT)" reversible="false">
        <listOfReactants>
          <speciesReference species="M_glu_E" stoichiometry="1"/>
          <speciesReference species="M_na_E" stoichiometry="3"/>
          <speciesReference species="M_k_A" stoichiometry="1"/>
        </listOfReactants>
        <listOfProducts>
          <speciesReference species="M_glu_Ac" stoichiometry="1"/>
          <speciesReference species="M_na_A" stoichiometry="3"/>
          <speciesReference species="M_k_E" stoichiometry="1"/>          
        </listOfProducts>
        <kineticLaw>
          <math xmlns="http://www.w3.org/1998/Math/MathML">
            <ci>FLUX_VALUE</ci>
          </math>
          <listOfParameters>
             <parameter id="LOWER_BOUND" value="0.0" units="umol_per_gWW_per_min"/>
             <parameter id="UPPER_BOUND" value="99.0" units="umol_per_gWW_per_min"/>
             <parameter id="OBJECTIVE_COEFFICIENT" value="0.0" units="umol_per_gWW_per_min"/>
             <parameter id="FLUX_VALUE" value="0.0" units="umol_per_gWW_per_min"/>
          </listOfParameters>
        </kineticLaw>
      </reaction>       
      <reaction id="R_JnVGLUT_N" name="Neuronal Vesicular L-Glutamate Transporter (VGLUT)" reversible="false">
        <listOfReactants>
          <speciesReference species="M_glu_Nc" stoichiometry="1"/>
          <speciesReference species="M_atp_N" stoichiometry="1.5"/>
        </listOfReactants>
        <listOfProducts>
          <speciesReference species="M_glu_Nv" stoichiometry="1"/>
          <speciesReference species="M_adp_N" stoichiometry="1.5"/>          
        </listOfProducts>
        <kineticLaw>
          <math xmlns="http://www.w3.org/1998/Math/MathML">
            <ci>FLUX_VALUE</ci>
          </math>
          <listOfParameters>
             <parameter id="LOWER_BOUND" value="0.0" units="umol_per_gWW_per_min"/>
             <parameter id="UPPER_BOUND" value="99.0" units="umol_per_gWW_per_min"/>
             <parameter id="OBJECTIVE_COEFFICIENT" value="0.0" units="umol_per_gWW_per_min"/>
             <parameter id="FLUX_VALUE" value="0.0" units="umol_per_gWW_per_min"/>
          </listOfParameters>
        </kineticLaw>
      </reaction>       
      <reaction id="R_JnNKA_N" name="Neuronal Sodium-Potassium Adenosine Triphosphatase (NKA)" reversible="false">
        <listOfReactants>
          <speciesReference species="M_na_N" stoichiometry="3"/>
          <speciesReference species="M_k_E" stoichiometry="2"/>
          <speciesReference species="M_atp_N" stoichiometry="1"/>
        </listOfReactants>
        <listOfProducts>
          <speciesReference species="M_na_E" stoichiometry="3"/>
          <speciesReference species="M_k_N" stoichiometry="2"/>
          <speciesReference species="M_adp_N" stoichiometry="1"/>          
        </listOfProducts>
        <kineticLaw>
          <math xmlns="http://www.w3.org/1998/Math/MathML">
            <ci>FLUX_VALUE</ci>
          </math>
          <listOfParameters>
             <parameter id="LOWER_BOUND" value="0.0" units="umol_per_gWW_per_min"/>
             <parameter id="UPPER_BOUND" value="99.0" units="umol_per_gWW_per_min"/>
             <parameter id="OBJECTIVE_COEFFICIENT" value="0.0" units="umol_per_gWW_per_min"/>
             <parameter id="FLUX_VALUE" value="0.0" units="umol_per_gWW_per_min"/>
          </listOfParameters>
        </kineticLaw>
      </reaction> 
      <reaction id="R_JaNKA_A" name="Astrocytic Sodium-Potassium Adenosine Triphosphatase (NKA)" reversible="false">
        <listOfReactants>
          <speciesReference species="M_na_A" stoichiometry="3"/>
          <speciesReference species="M_k_E" stoichiometry="2"/>
          <speciesReference species="M_atp_A" stoichiometry="1"/>
        </listOfReactants>
        <listOfProducts>
          <speciesReference species="M_na_E" stoichiometry="3"/>
          <speciesReference species="M_k_A" stoichiometry="2"/>
          <speciesReference species="M_adp_A" stoichiometry="1"/>          
        </listOfProducts>
        <kineticLaw>
          <math xmlns="http://www.w3.org/1998/Math/MathML">
            <ci>FLUX_VALUE</ci>
          </math>
          <listOfParameters>
             <parameter id="LOWER_BOUND" value="0.0" units="umol_per_gWW_per_min"/>
             <parameter id="UPPER_BOUND" value="99.0" units="umol_per_gWW_per_min"/>
             <parameter id="OBJECTIVE_COEFFICIENT" value="0.0" units="umol_per_gWW_per_min"/>
             <parameter id="FLUX_VALUE" value="0.0" units="umol_per_gWW_per_min"/>
          </listOfParameters>
        </kineticLaw>
      </reaction>       
      <reaction id="R_JanKIR_AN" name="Astrocyte-Neuron Inward Rectifying Potassium Channel (KIR)" reversible="false">
        <listOfReactants>
          <speciesReference species="M_k_A" stoichiometry="1"/>
        </listOfReactants>
        <listOfProducts>
          <speciesReference species="M_k_N" stoichiometry="1"/>         
        </listOfProducts>
        <kineticLaw>
          <math xmlns="http://www.w3.org/1998/Math/MathML">
            <ci>FLUX_VALUE</ci>
          </math>
          <listOfParameters>
             <parameter id="LOWER_BOUND" value="0.0" units="umol_per_gWW_per_min"/>
             <parameter id="UPPER_BOUND" value="99.0" units="umol_per_gWW_per_min"/>
             <parameter id="OBJECTIVE_COEFFICIENT" value="0.0" units="umol_per_gWW_per_min"/>
             <parameter id="FLUX_VALUE" value="0.0" units="umol_per_gWW_per_min"/>
          </listOfParameters>
        </kineticLaw>
      </reaction> 
      <reaction id="R_JaNax_A" name="Astrocytic Sodium-Level-Sensitive Sodium Channel (Nax)" reversible="false">
        <listOfReactants>
          <speciesReference species="M_na_E" stoichiometry="1"/>
        </listOfReactants>
        <listOfProducts>
          <speciesReference species="M_na_A" stoichiometry="1"/>         
        </listOfProducts>
        <kineticLaw>
          <math xmlns="http://www.w3.org/1998/Math/MathML">
            <ci>FLUX_VALUE</ci>
          </math>
          <listOfParameters>
             <parameter id="LOWER_BOUND" value="0.0" units="umol_per_gWW_per_min"/>
             <parameter id="UPPER_BOUND" value="99.0" units="umol_per_gWW_per_min"/>
             <parameter id="OBJECTIVE_COEFFICIENT" value="0.0" units="umol_per_gWW_per_min"/>
             <parameter id="FLUX_VALUE" value="0.0" units="umol_per_gWW_per_min"/>
          </listOfParameters>
        </kineticLaw>
      </reaction>       
      <reaction id="R_JaGS_A" name="Astrocytic L-Glutamine Synthetase (GS)" reversible="false">
        <listOfReactants>
          <speciesReference species="M_glu_Ac" stoichiometry="1"/>
          <speciesReference species="M_atp_A" stoichiometry="1"/>
          <speciesReference species="M_nh4_A" stoichiometry="1"/>
        </listOfReactants>
        <listOfProducts>
          <speciesReference species="M_gln_A" stoichiometry="1"/>
          <speciesReference species="M_adp_A" stoichiometry="1"/>          
        </listOfProducts>
        <kineticLaw>
          <math xmlns="http://www.w3.org/1998/Math/MathML">
            <ci>FLUX_VALUE</ci>
          </math>
          <listOfParameters>
             <parameter id="LOWER_BOUND" value="0.0" units="umol_per_gWW_per_min"/>
             <parameter id="UPPER_BOUND" value="99.0" units="umol_per_gWW_per_min"/>
             <parameter id="OBJECTIVE_COEFFICIENT" value="0.0" units="umol_per_gWW_per_min"/>
             <parameter id="FLUX_VALUE" value="0.0" units="umol_per_gWW_per_min"/>
          </listOfParameters>
        </kineticLaw>
      </reaction>             
      <reaction id="R_JaeSN_AE" name="Astrocytic System-N L-Glutamine Transporter" reversible="false">
        <listOfReactants>
          <speciesReference species="M_gln_A" stoichiometry="1"/>
        </listOfReactants>
        <listOfProducts>
          <speciesReference species="M_gln_E" stoichiometry="1"/>         
        </listOfProducts>
        <kineticLaw>
          <math xmlns="http://www.w3.org/1998/Math/MathML">
            <ci>FLUX_VALUE</ci>
          </math>
          <listOfParameters>
             <parameter id="LOWER_BOUND" value="0.0" units="umol_per_gWW_per_min"/>
             <parameter id="UPPER_BOUND" value="0.51" units="umol_per_gWW_per_min"/>          <!-- CONSTRAINT -->
             <parameter id="OBJECTIVE_COEFFICIENT" value="0.0" units="umol_per_gWW_per_min"/>
             <parameter id="FLUX_VALUE" value="0.0" units="umol_per_gWW_per_min"/>
          </listOfParameters>
        </kineticLaw>
      </reaction>            
      <reaction id="R_JenSA_EN" name="Neuronal System-A L-Glutamine Transporter" reversible="false">
        <listOfReactants>
          <speciesReference species="M_gln_E" stoichiometry="1"/>
          <speciesReference species="M_na_E" stoichiometry="1"/>
        </listOfReactants>
        <listOfProducts>
          <speciesReference species="M_gln_N" stoichiometry="1"/>  
          <speciesReference species="M_na_N" stoichiometry="1"/>       
        </listOfProducts>
        <kineticLaw>
          <math xmlns="http://www.w3.org/1998/Math/MathML">
            <ci>FLUX_VALUE</ci>
          </math>
          <listOfParameters>
             <parameter id="LOWER_BOUND" value="0.0" units="umol_per_gWW_per_min"/>
             <parameter id="UPPER_BOUND" value="99.0" units="umol_per_gWW_per_min"/>
             <parameter id="OBJECTIVE_COEFFICIENT" value="0.0" units="umol_per_gWW_per_min"/>
             <parameter id="FLUX_VALUE" value="0.0" units="umol_per_gWW_per_min"/>
          </listOfParameters>
        </kineticLaw>
      </reaction>       
      <reaction id="R_JnPAG_N" name="Neuronal Phosphate-Activated Glutaminase (PAG)" reversible="false">
        <listOfReactants>
          <speciesReference species="M_gln_N" stoichiometry="1"/>
        </listOfReactants>
        <listOfProducts>
          <speciesReference species="M_glu_Nc" stoichiometry="1"/>
          <speciesReference species="M_nh4_N" stoichiometry="1"/>         
        </listOfProducts>
        <kineticLaw>
          <math xmlns="http://www.w3.org/1998/Math/MathML">
            <ci>FLUX_VALUE</ci>
          </math>
          <listOfParameters>
             <parameter id="LOWER_BOUND" value="0.0" units="umol_per_gWW_per_min"/>
             <parameter id="UPPER_BOUND" value="99.0" units="umol_per_gWW_per_min"/>
             <parameter id="OBJECTIVE_COEFFICIENT" value="0.0" units="umol_per_gWW_per_min"/>
             <parameter id="FLUX_VALUE" value="0.0" units="umol_per_gWW_per_min"/>
          </listOfParameters>
        </kineticLaw>
      </reaction>       
      <reaction id="R_JbeGLUT_BE" name="Blood D-Glucose Transporter (GLUT)" reversible="false">
        <listOfProducts>
          <speciesReference species="M_glc_E" stoichiometry="1"/>          
        </listOfProducts>
        <kineticLaw>
          <math xmlns="http://www.w3.org/1998/Math/MathML">
            <ci>FLUX_VALUE</ci>
          </math>
          <listOfParameters>
             <parameter id="LOWER_BOUND" value="0.0" units="umol_per_gWW_per_min"/>
             <parameter id="UPPER_BOUND" value="99.0" units="umol_per_gWW_per_min"/>
             <parameter id="OBJECTIVE_COEFFICIENT" value="0.0" units="umol_per_gWW_per_min"/>
             <parameter id="FLUX_VALUE" value="0.0" units="umol_per_gWW_per_min"/>
          </listOfParameters>
        </kineticLaw>
      </reaction>       
      <reaction id="R_JenGLUT_EN" name="Neuronal D-Glucose Transporter (GLUT)" reversible="false">
        <listOfReactants>
          <speciesReference species="M_glc_E" stoichiometry="1"/>
        </listOfReactants>
        <listOfProducts>
          <speciesReference species="M_glc_N" stoichiometry="1"/>          
        </listOfProducts>
        <kineticLaw>
          <math xmlns="http://www.w3.org/1998/Math/MathML">
            <ci>FLUX_VALUE</ci>
          </math>
          <listOfParameters>
             <parameter id="LOWER_BOUND" value="0.0" units="umol_per_gWW_per_min"/>
             <parameter id="UPPER_BOUND" value="99.0" units="umol_per_gWW_per_min"/>
             <parameter id="OBJECTIVE_COEFFICIENT" value="0.0" units="umol_per_gWW_per_min"/>
             <parameter id="FLUX_VALUE" value="0.0" units="umol_per_gWW_per_min"/>
          </listOfParameters>
        </kineticLaw>
      </reaction>        
      <reaction id="R_JeaGLUT_EA" name="Astrocytic D-Glucose Transporter (GLUT)" reversible="false">
        <listOfReactants>
          <speciesReference species="M_glc_E" stoichiometry="1"/>
        </listOfReactants>
        <listOfProducts>
          <speciesReference species="M_glc_A" stoichiometry="1"/>          
        </listOfProducts>
        <kineticLaw>
          <math xmlns="http://www.w3.org/1998/Math/MathML">
            <ci>FLUX_VALUE</ci>
          </math>
          <listOfParameters>
             <parameter id="LOWER_BOUND" value="0.0" units="umol_per_gWW_per_min"/>
             <parameter id="UPPER_BOUND" value="99.0" units="umol_per_gWW_per_min"/>
             <parameter id="OBJECTIVE_COEFFICIENT" value="0.0" units="umol_per_gWW_per_min"/>
             <parameter id="FLUX_VALUE" value="0.0" units="umol_per_gWW_per_min"/>
          </listOfParameters>
        </kineticLaw>
      </reaction>        
      <reaction id="R_JbO2_B" name="Blood Oxygen Diffusion" reversible="false">
        <listOfProducts>
          <speciesReference species="M_o2_B" stoichiometry="1"/>          
        </listOfProducts>
        <kineticLaw>
          <math xmlns="http://www.w3.org/1998/Math/MathML">
            <ci>FLUX_VALUE</ci>
          </math>
          <listOfParameters>
             <parameter id="LOWER_BOUND" value="0.0" units="umol_per_gWW_per_min"/>
             <parameter id="UPPER_BOUND" value="99.0" units="umol_per_gWW_per_min"/>
             <parameter id="OBJECTIVE_COEFFICIENT" value="0.0" units="umol_per_gWW_per_min"/>
             <parameter id="FLUX_VALUE" value="0.0" units="umol_per_gWW_per_min"/>
          </listOfParameters>
        </kineticLaw>
      </reaction> 
      <reaction id="R_JbnO2_BN" name="Neuronal Oxygen Diffusion" reversible="false">
        <listOfReactants>
          <speciesReference species="M_o2_B" stoichiometry="1"/>
        </listOfReactants>
        <listOfProducts>
          <speciesReference species="M_o2_N" stoichiometry="1"/>          
        </listOfProducts>
        <kineticLaw>
          <math xmlns="http://www.w3.org/1998/Math/MathML">
            <ci>FLUX_VALUE</ci>
          </math>
          <listOfParameters>
             <parameter id="LOWER_BOUND" value="0.0" units="umol_per_gWW_per_min"/>
             <parameter id="UPPER_BOUND" value="99.0" units="umol_per_gWW_per_min"/>
             <parameter id="OBJECTIVE_COEFFICIENT" value="0.0" units="umol_per_gWW_per_min"/>
             <parameter id="FLUX_VALUE" value="0.0" units="umol_per_gWW_per_min"/>
          </listOfParameters>
        </kineticLaw>
      </reaction> 
      <reaction id="R_JbaO2_BA" name="Astrocytic Oxygen Diffusion" reversible="false">
        <listOfReactants>
          <speciesReference species="M_o2_B" stoichiometry="1"/>
        </listOfReactants>
        <listOfProducts>
          <speciesReference species="M_o2_A" stoichiometry="1"/>          
        </listOfProducts>
        <kineticLaw>
          <math xmlns="http://www.w3.org/1998/Math/MathML">
            <ci>FLUX_VALUE</ci>
          </math>
          <listOfParameters>
             <parameter id="LOWER_BOUND" value="0.0" units="umol_per_gWW_per_min"/>
             <parameter id="UPPER_BOUND" value="99.0" units="umol_per_gWW_per_min"/>
             <parameter id="OBJECTIVE_COEFFICIENT" value="0.0" units="umol_per_gWW_per_min"/>
             <parameter id="FLUX_VALUE" value="0.0" units="umol_per_gWW_per_min"/>
          </listOfParameters>
        </kineticLaw>
      </reaction> 
      <reaction id="R_JnbCO2_NB" name="Neuronal Carbon Dioxide Diffusion" reversible="false">
        <listOfReactants>
          <speciesReference species="M_co2_N" stoichiometry="1"/>
        </listOfReactants>
        <listOfProducts>
          <speciesReference species="M_co2_B" stoichiometry="1"/>          
        </listOfProducts>
        <kineticLaw>
          <math xmlns="http://www.w3.org/1998/Math/MathML">
            <ci>FLUX_VALUE</ci>
          </math>
          <listOfParameters>
             <parameter id="LOWER_BOUND" value="0.0" units="umol_per_gWW_per_min"/>
             <parameter id="UPPER_BOUND" value="99.0" units="umol_per_gWW_per_min"/>
             <parameter id="OBJECTIVE_COEFFICIENT" value="0.0" units="umol_per_gWW_per_min"/>
             <parameter id="FLUX_VALUE" value="0.0" units="umol_per_gWW_per_min"/>
          </listOfParameters>
        </kineticLaw>
      </reaction> 
      <reaction id="R_JabCO2_AB" name="Astrocytic Carbon Dioxide Diffusion" reversible="false">
        <listOfReactants>
          <speciesReference species="M_co2_A" stoichiometry="1"/>
        </listOfReactants>
        <listOfProducts>
          <speciesReference species="M_co2_B" stoichiometry="1"/>          
        </listOfProducts>
        <kineticLaw>
          <math xmlns="http://www.w3.org/1998/Math/MathML">
            <ci>FLUX_VALUE</ci>
          </math>
          <listOfParameters>
             <parameter id="LOWER_BOUND" value="0.0" units="umol_per_gWW_per_min"/>
             <parameter id="UPPER_BOUND" value="99.0" units="umol_per_gWW_per_min"/>
             <parameter id="OBJECTIVE_COEFFICIENT" value="0.0" units="umol_per_gWW_per_min"/>
             <parameter id="FLUX_VALUE" value="0.0" units="umol_per_gWW_per_min"/>
          </listOfParameters>
        </kineticLaw>
      </reaction> 
      <reaction id="R_JbCO2_B" name="Blood Carbon Dioxide Diffusion" reversible="false">
        <listOfReactants>
          <speciesReference species="M_co2_B" stoichiometry="1"/>
        </listOfReactants>
        <kineticLaw>
          <math xmlns="http://www.w3.org/1998/Math/MathML">
            <ci>FLUX_VALUE</ci>
          </math>
          <listOfParameters>
             <parameter id="LOWER_BOUND" value="0.0" units="umol_per_gWW_per_min"/>
             <parameter id="UPPER_BOUND" value="99.0" units="umol_per_gWW_per_min"/>
             <parameter id="OBJECTIVE_COEFFICIENT" value="0.0" units="umol_per_gWW_per_min"/>
             <parameter id="FLUX_VALUE" value="0.0" units="umol_per_gWW_per_min"/>
          </listOfParameters>
        </kineticLaw>
      </reaction> 
      <reaction id="R_JneMCT_NE" name="Neuronal Monocarboxylate Transporter (MCT)" reversible="true">
        <listOfReactants>
          <speciesReference species="M_lac_N" stoichiometry="1"/>
        </listOfReactants>
        <listOfProducts>
          <speciesReference species="M_lac_E" stoichiometry="1"/>          
        </listOfProducts>
        <kineticLaw>
          <math xmlns="http://www.w3.org/1998/Math/MathML">
            <ci>FLUX_VALUE</ci>
          </math>
          <listOfParameters>
             <parameter id="LOWER_BOUND" value="-9.9" units="umol_per_gWW_per_min"/>
             <parameter id="UPPER_BOUND" value="99.0" units="umol_per_gWW_per_min"/>
             <parameter id="OBJECTIVE_COEFFICIENT" value="0.0" units="umol_per_gWW_per_min"/>
             <parameter id="FLUX_VALUE" value="0.0" units="umol_per_gWW_per_min"/>
          </listOfParameters>
        </kineticLaw>
      </reaction> 
      <reaction id="R_JaeMCT_AE" name="Astrocytic Monocarboxylate Transporter (MCT)" reversible="true">
        <listOfReactants>
          <speciesReference species="M_lac_A" stoichiometry="1"/>
        </listOfReactants>
        <listOfProducts>
          <speciesReference species="M_lac_E" stoichiometry="1"/>          
        </listOfProducts>
        <kineticLaw>
          <math xmlns="http://www.w3.org/1998/Math/MathML">
            <ci>FLUX_VALUE</ci>
          </math>
          <listOfParameters>
             <parameter id="LOWER_BOUND" value="-9.9" units="umol_per_gWW_per_min"/>
             <parameter id="UPPER_BOUND" value="99.0" units="umol_per_gWW_per_min"/>
             <parameter id="OBJECTIVE_COEFFICIENT" value="0.0" units="umol_per_gWW_per_min"/>
             <parameter id="FLUX_VALUE" value="0.0" units="umol_per_gWW_per_min"/>
          </listOfParameters>
        </kineticLaw>
      </reaction> 
      <reaction id="R_JnHK_N" name="Neuronal Hexokinase (HK)" reversible="false">
        <listOfReactants>
          <speciesReference species="M_glc_N" stoichiometry="1"/>
          <speciesReference species="M_atp_N" stoichiometry="1"/>
        </listOfReactants>
        <listOfProducts>
          <speciesReference species="M_g6p_N" stoichiometry="1"/>
          <speciesReference species="M_adp_N" stoichiometry="1"/>         
        </listOfProducts>
        <kineticLaw>
          <math xmlns="http://www.w3.org/1998/Math/MathML">
            <ci>FLUX_VALUE</ci>
          </math>
          <listOfParameters>
             <parameter id="LOWER_BOUND" value="0.0" units="umol_per_gWW_per_min"/>
             <parameter id="UPPER_BOUND" value="99.0" units="umol_per_gWW_per_min"/>
             <parameter id="OBJECTIVE_COEFFICIENT" value="0.0" units="umol_per_gWW_per_min"/>
             <parameter id="FLUX_VALUE" value="0.0" units="umol_per_gWW_per_min"/>
          </listOfParameters>
        </kineticLaw>
      </reaction> 
      <reaction id="R_JnPGI_N" name="Neuronal Phosphoglucoisomerase (PGI)" reversible="true">
        <listOfReactants>
          <speciesReference species="M_g6p_N" stoichiometry="1"/>
        </listOfReactants>
        <listOfProducts>
          <speciesReference species="M_f6p_N" stoichiometry="1"/>       
        </listOfProducts>
        <kineticLaw>
          <math xmlns="http://www.w3.org/1998/Math/MathML">
            <ci>FLUX_VALUE</ci>
          </math>
          <listOfParameters>
             <parameter id="LOWER_BOUND" value="-9.9" units="umol_per_gWW_per_min"/>
             <parameter id="UPPER_BOUND" value="99.0" units="umol_per_gWW_per_min"/>
             <parameter id="OBJECTIVE_COEFFICIENT" value="0.0" units="umol_per_gWW_per_min"/>
             <parameter id="FLUX_VALUE" value="0.0" units="umol_per_gWW_per_min"/>
          </listOfParameters>
        </kineticLaw>
      </reaction>     
      <reaction id="R_JnPFK_N" name="Neuronal Phosphofructokinase (PFK)" reversible="false">
        <listOfReactants>
          <speciesReference species="M_f6p_N" stoichiometry="1"/>
          <speciesReference species="M_atp_N" stoichiometry="1"/>
        </listOfReactants>
        <listOfProducts>
          <speciesReference species="M_fbp_N" stoichiometry="1"/>
          <speciesReference species="M_adp_N" stoichiometry="1"/>         
        </listOfProducts>
        <kineticLaw>
          <math xmlns="http://www.w3.org/1998/Math/MathML">
            <ci>FLUX_VALUE</ci>
          </math>
          <listOfParameters>
             <parameter id="LOWER_BOUND" value="0.0" units="umol_per_gWW_per_min"/>
             <parameter id="UPPER_BOUND" value="99.0" units="umol_per_gWW_per_min"/>
             <parameter id="OBJECTIVE_COEFFICIENT" value="0.0" units="umol_per_gWW_per_min"/>
             <parameter id="FLUX_VALUE" value="0.0" units="umol_per_gWW_per_min"/>
          </listOfParameters>
        </kineticLaw>
      </reaction>             
      <reaction id="R_JnALD_N" name="Neuronal Aldolase (ALD)" reversible="true">
        <listOfReactants>
          <speciesReference species="M_fbp_N" stoichiometry="1"/>
        </listOfReactants>
        <listOfProducts>
          <speciesReference species="M_gap_N" stoichiometry="1"/>    
          <speciesReference species="M_dhap_N" stoichiometry="1"/>   
        </listOfProducts>
        <kineticLaw>
          <math xmlns="http://www.w3.org/1998/Math/MathML">
            <ci>FLUX_VALUE</ci>
          </math>
          <listOfParameters>
             <parameter id="LOWER_BOUND" value="-9.9" units="umol_per_gWW_per_min"/>
             <parameter id="UPPER_BOUND" value="99.0" units="umol_per_gWW_per_min"/>
             <parameter id="OBJECTIVE_COEFFICIENT" value="0.0" units="umol_per_gWW_per_min"/>
             <parameter id="FLUX_VALUE" value="0.0" units="umol_per_gWW_per_min"/>
          </listOfParameters>
        </kineticLaw>
      </reaction>    
      <reaction id="R_JnTPI_N" name="Neuronal Triose Phosphate Isomerase (TPI)" reversible="true">
        <listOfReactants>
          <speciesReference species="M_dhap_N" stoichiometry="1"/>
        </listOfReactants>
        <listOfProducts>
          <speciesReference species="M_gap_N" stoichiometry="1"/>       
        </listOfProducts>
        <kineticLaw>
          <math xmlns="http://www.w3.org/1998/Math/MathML">
            <ci>FLUX_VALUE</ci>
          </math>
          <listOfParameters>
             <parameter id="LOWER_BOUND" value="-9.9" units="umol_per_gWW_per_min"/>
             <parameter id="UPPER_BOUND" value="99.0" units="umol_per_gWW_per_min"/>
             <parameter id="OBJECTIVE_COEFFICIENT" value="0.0" units="umol_per_gWW_per_min"/>
             <parameter id="FLUX_VALUE" value="0.0" units="umol_per_gWW_per_min"/>
          </listOfParameters>
        </kineticLaw>
      </reaction>           
      <reaction id="R_JnGAPDH_N" name="Neuronal Glyceraldehyde 3-Phosphate Dehydrogenase (GAPDH)" reversible="true">
        <listOfReactants>
          <speciesReference species="M_gap_N" stoichiometry="1"/>
          <speciesReference species="M_nad_Nc" stoichiometry="1"/>
        </listOfReactants>
        <listOfProducts>
          <speciesReference species="M_bpg_N" stoichiometry="1"/>
          <speciesReference species="M_nadh_Nc" stoichiometry="1"/>        
        </listOfProducts>
        <kineticLaw>
          <math xmlns="http://www.w3.org/1998/Math/MathML">
            <ci>FLUX_VALUE</ci>
          </math>
          <listOfParameters>
             <parameter id="LOWER_BOUND" value="-9.9" units="umol_per_gWW_per_min"/>
             <parameter id="UPPER_BOUND" value="99.0" units="umol_per_gWW_per_min"/>
             <parameter id="OBJECTIVE_COEFFICIENT" value="0.0" units="umol_per_gWW_per_min"/>
             <parameter id="FLUX_VALUE" value="0.0" units="umol_per_gWW_per_min"/>
          </listOfParameters>
        </kineticLaw>
      </reaction>   
      <reaction id="R_JnPGK_N" name="Neuronal Phosphoglycerate Kinase (PGK)" reversible="true">
        <listOfReactants>
          <speciesReference species="M_bpg_N" stoichiometry="1"/>
          <speciesReference species="M_adp_N" stoichiometry="1"/>
        </listOfReactants>
        <listOfProducts>
          <speciesReference species="M_pg3_N" stoichiometry="1"/>
          <speciesReference species="M_atp_N" stoichiometry="1"/>         
        </listOfProducts>
        <kineticLaw>
          <math xmlns="http://www.w3.org/1998/Math/MathML">
            <ci>FLUX_VALUE</ci>
          </math>
          <listOfParameters>
             <parameter id="LOWER_BOUND" value="-9.9" units="umol_per_gWW_per_min"/>
             <parameter id="UPPER_BOUND" value="99.0" units="umol_per_gWW_per_min"/>
             <parameter id="OBJECTIVE_COEFFICIENT" value="0.0" units="umol_per_gWW_per_min"/>
             <parameter id="FLUX_VALUE" value="0.0" units="umol_per_gWW_per_min"/>
          </listOfParameters>
        </kineticLaw>
      </reaction>       
      <reaction id="R_JnPGM_N" name="Neuronal Phosphoglucomutase (PGM)" reversible="true">
        <listOfReactants>
          <speciesReference species="M_pg3_N" stoichiometry="1"/>
        </listOfReactants>
        <listOfProducts>
          <speciesReference species="M_pg2_N" stoichiometry="1"/>         
        </listOfProducts>
        <kineticLaw>
          <math xmlns="http://www.w3.org/1998/Math/MathML">
            <ci>FLUX_VALUE</ci>
          </math>
          <listOfParameters>
             <parameter id="LOWER_BOUND" value="-9.9" units="umol_per_gWW_per_min"/>
             <parameter id="UPPER_BOUND" value="99.0" units="umol_per_gWW_per_min"/>
             <parameter id="OBJECTIVE_COEFFICIENT" value="0.0" units="umol_per_gWW_per_min"/>
             <parameter id="FLUX_VALUE" value="0.0" units="umol_per_gWW_per_min"/>
          </listOfParameters>
        </kineticLaw>
      </reaction>  
      <reaction id="R_JnENO_N" name="Neuronal Enolase (ENO)" reversible="true">
        <listOfReactants>
          <speciesReference species="M_pg2_N" stoichiometry="1"/>
        </listOfReactants>
        <listOfProducts>
          <speciesReference species="M_pep_N" stoichiometry="1"/>         
        </listOfProducts>
        <kineticLaw>
          <math xmlns="http://www.w3.org/1998/Math/MathML">
            <ci>FLUX_VALUE</ci>
          </math>
          <listOfParameters>
             <parameter id="LOWER_BOUND" value="-9.9" units="umol_per_gWW_per_min"/>
             <parameter id="UPPER_BOUND" value="99.0" units="umol_per_gWW_per_min"/>
             <parameter id="OBJECTIVE_COEFFICIENT" value="0.0" units="umol_per_gWW_per_min"/>
             <parameter id="FLUX_VALUE" value="0.0" units="umol_per_gWW_per_min"/>
          </listOfParameters>
        </kineticLaw>
      </reaction> 
      <reaction id="R_JnPK_N" name="Neuronal Pyruvate Kinase (PK)" reversible="false">
        <listOfReactants>
          <speciesReference species="M_pep_N" stoichiometry="1"/>
          <speciesReference species="M_adp_N" stoichiometry="1"/>
        </listOfReactants>
        <listOfProducts>
          <speciesReference species="M_pyr_Nc" stoichiometry="1"/>
          <speciesReference species="M_atp_N" stoichiometry="1"/>         
        </listOfProducts>
        <kineticLaw>
          <math xmlns="http://www.w3.org/1998/Math/MathML">
            <ci>FLUX_VALUE</ci>
          </math>
          <listOfParameters>
             <parameter id="LOWER_BOUND" value="0.0" units="umol_per_gWW_per_min"/>
             <parameter id="UPPER_BOUND" value="99.0" units="umol_per_gWW_per_min"/>
             <parameter id="OBJECTIVE_COEFFICIENT" value="0.0" units="umol_per_gWW_per_min"/>
             <parameter id="FLUX_VALUE" value="0.0" units="umol_per_gWW_per_min"/>
          </listOfParameters>
        </kineticLaw>
      </reaction> 
      <reaction id="R_JnLDH_N" name="Neuronal L-Lactate Dehydrogenase (LDH)" reversible="true">
        <listOfReactants>
          <speciesReference species="M_pyr_Nc" stoichiometry="1"/>
          <speciesReference species="M_nadh_Nc" stoichiometry="1"/>
        </listOfReactants>
        <listOfProducts>
          <speciesReference species="M_lac_N" stoichiometry="1"/>
          <speciesReference species="M_nad_Nc" stoichiometry="1"/>          
        </listOfProducts>
        <kineticLaw>
          <math xmlns="http://www.w3.org/1998/Math/MathML">
            <ci>FLUX_VALUE</ci>
          </math>
          <listOfParameters>
             <parameter id="LOWER_BOUND" value="-9.9" units="umol_per_gWW_per_min"/>
             <parameter id="UPPER_BOUND" value="99.0" units="umol_per_gWW_per_min"/>
             <parameter id="OBJECTIVE_COEFFICIENT" value="0.0" units="umol_per_gWW_per_min"/>
             <parameter id="FLUX_VALUE" value="0.0" units="umol_per_gWW_per_min"/>
          </listOfParameters>
        </kineticLaw>
      </reaction>        
      <reaction id="R_JncME_Nc" name="Neuronal Cytosolic Malic Enzyme (cME)" reversible="false">
        <listOfReactants>
          <speciesReference species="M_mal_Nc" stoichiometry="1"/>
          <speciesReference species="M_nadp_Nc" stoichiometry="1"/>
        </listOfReactants>
        <listOfProducts>
          <speciesReference species="M_pyr_Nc" stoichiometry="1"/>
          <speciesReference species="M_co2_N" stoichiometry="1"/>
          <speciesReference species="M_nadph_Nc" stoichiometry="1"/>          
        </listOfProducts>
        <kineticLaw>
          <math xmlns="http://www.w3.org/1998/Math/MathML">
            <ci>FLUX_VALUE</ci>
          </math>
          <listOfParameters>
             <parameter id="LOWER_BOUND" value="0.0" units="umol_per_gWW_per_min"/>
             <parameter id="UPPER_BOUND" value="99.0" units="umol_per_gWW_per_min"/>
             <parameter id="OBJECTIVE_COEFFICIENT" value="0.0" units="umol_per_gWW_per_min"/>
             <parameter id="FLUX_VALUE" value="0.0" units="umol_per_gWW_per_min"/>
          </listOfParameters>
        </kineticLaw>
      </reaction>               
      <reaction id="R_JnmME_Nm" name="Neuronal Mitochondrial Malic Enzyme (mME)" reversible="false">
        <listOfReactants>
          <speciesReference species="M_mal_Nm" stoichiometry="1"/>
          <speciesReference species="M_nadp_Nm" stoichiometry="1"/>
        </listOfReactants>
        <listOfProducts>
          <speciesReference species="M_pyr_Nm" stoichiometry="1"/>
          <speciesReference species="M_co2_N" stoichiometry="1"/>
          <speciesReference species="M_nadph_Nm" stoichiometry="1"/>          
        </listOfProducts>
        <kineticLaw>
          <math xmlns="http://www.w3.org/1998/Math/MathML">
            <ci>FLUX_VALUE</ci>
          </math>
          <listOfParameters>
             <parameter id="LOWER_BOUND" value="0.0" units="umol_per_gWW_per_min"/>
             <parameter id="UPPER_BOUND" value="99.0" units="umol_per_gWW_per_min"/>
             <parameter id="OBJECTIVE_COEFFICIENT" value="0.0" units="umol_per_gWW_per_min"/>
             <parameter id="FLUX_VALUE" value="0.0" units="umol_per_gWW_per_min"/>
          </listOfParameters>
        </kineticLaw>
      </reaction>   
      <reaction id="R_JaHK_A" name="Astrocytic Hexokinase (HK)" reversible="false">
        <listOfReactants>
          <speciesReference species="M_glc_A" stoichiometry="1"/>
          <speciesReference species="M_atp_A" stoichiometry="1"/>
        </listOfReactants>
        <listOfProducts>
          <speciesReference species="M_g6p_A" stoichiometry="1"/>
          <speciesReference species="M_adp_A" stoichiometry="1"/>         
        </listOfProducts>
        <kineticLaw>
          <math xmlns="http://www.w3.org/1998/Math/MathML">
            <ci>FLUX_VALUE</ci>
          </math>
          <listOfParameters>
             <parameter id="LOWER_BOUND" value="0.0" units="umol_per_gWW_per_min"/>
             <parameter id="UPPER_BOUND" value="99.0" units="umol_per_gWW_per_min"/>
             <parameter id="OBJECTIVE_COEFFICIENT" value="0.0" units="umol_per_gWW_per_min"/>
             <parameter id="FLUX_VALUE" value="0.0" units="umol_per_gWW_per_min"/>
          </listOfParameters>
        </kineticLaw>
      </reaction>        
      <reaction id="R_JaPGI_A" name="Astrocytic Phosphoglucoisomerase (PGI)" reversible="true">
        <listOfReactants>
          <speciesReference species="M_g6p_A" stoichiometry="1"/>
        </listOfReactants>
        <listOfProducts>
          <speciesReference species="M_f6p_A" stoichiometry="1"/>       
        </listOfProducts>
        <kineticLaw>
          <math xmlns="http://www.w3.org/1998/Math/MathML">
            <ci>FLUX_VALUE</ci>
          </math>
          <listOfParameters>
             <parameter id="LOWER_BOUND" value="-9.9" units="umol_per_gWW_per_min"/>
             <parameter id="UPPER_BOUND" value="99.0" units="umol_per_gWW_per_min"/>
             <parameter id="OBJECTIVE_COEFFICIENT" value="0.0" units="umol_per_gWW_per_min"/>
             <parameter id="FLUX_VALUE" value="0.0" units="umol_per_gWW_per_min"/>
          </listOfParameters>
        </kineticLaw>
      </reaction>        
      <reaction id="R_JaPFK_A" name="Astrocytic Phosphofructokinase (PFK)" reversible="false">
        <listOfReactants>
          <speciesReference species="M_f6p_A" stoichiometry="1"/>
          <speciesReference species="M_atp_A" stoichiometry="1"/>
        </listOfReactants>
        <listOfProducts>
          <speciesReference species="M_fbp_A" stoichiometry="1"/>
          <speciesReference species="M_adp_A" stoichiometry="1"/>         
        </listOfProducts>
        <kineticLaw>
          <math xmlns="http://www.w3.org/1998/Math/MathML">
            <ci>FLUX_VALUE</ci>
          </math>
          <listOfParameters>
             <parameter id="LOWER_BOUND" value="0.0" units="umol_per_gWW_per_min"/>
             <parameter id="UPPER_BOUND" value="99.0" units="umol_per_gWW_per_min"/>
             <parameter id="OBJECTIVE_COEFFICIENT" value="0.0" units="umol_per_gWW_per_min"/>
             <parameter id="FLUX_VALUE" value="0.0" units="umol_per_gWW_per_min"/>
          </listOfParameters>
        </kineticLaw>
      </reaction>       
      <reaction id="R_JaALD_A" name="Astrocytic Aldolase (ALD)" reversible="true">
        <listOfReactants>
          <speciesReference species="M_fbp_A" stoichiometry="1"/>
        </listOfReactants>
        <listOfProducts>
          <speciesReference species="M_gap_A" stoichiometry="1"/>    
          <speciesReference species="M_dhap_A" stoichiometry="1"/>   
        </listOfProducts>
        <kineticLaw>
          <math xmlns="http://www.w3.org/1998/Math/MathML">
            <ci>FLUX_VALUE</ci>
          </math>
          <listOfParameters>
             <parameter id="LOWER_BOUND" value="-9.9" units="umol_per_gWW_per_min"/>
             <parameter id="UPPER_BOUND" value="99.0" units="umol_per_gWW_per_min"/>
             <parameter id="OBJECTIVE_COEFFICIENT" value="0.0" units="umol_per_gWW_per_min"/>
             <parameter id="FLUX_VALUE" value="0.0" units="umol_per_gWW_per_min"/>
          </listOfParameters>
        </kineticLaw>
      </reaction>        
      <reaction id="R_JaTPI_A" name="Astrocytic Triose Phosphate Isomerase (TPI)" reversible="true">
        <listOfReactants>
          <speciesReference species="M_dhap_A" stoichiometry="1"/>
        </listOfReactants>
        <listOfProducts>
          <speciesReference species="M_gap_A" stoichiometry="1"/>       
        </listOfProducts>
        <kineticLaw>
          <math xmlns="http://www.w3.org/1998/Math/MathML">
            <ci>FLUX_VALUE</ci>
          </math>
          <listOfParameters>
             <parameter id="LOWER_BOUND" value="-9.9" units="umol_per_gWW_per_min"/>
             <parameter id="UPPER_BOUND" value="99.0" units="umol_per_gWW_per_min"/>
             <parameter id="OBJECTIVE_COEFFICIENT" value="0.0" units="umol_per_gWW_per_min"/>
             <parameter id="FLUX_VALUE" value="0.0" units="umol_per_gWW_per_min"/>
          </listOfParameters>
        </kineticLaw>
      </reaction>               
      <reaction id="R_JaGAPDH_A" name="Astrocytic Glyceraldehyde 3-Phosphate Dehydrogenase (GAPDH)" reversible="true">
        <listOfReactants>
          <speciesReference species="M_gap_A" stoichiometry="1"/>
          <speciesReference species="M_nad_Ac" stoichiometry="1"/>
        </listOfReactants>
        <listOfProducts>
          <speciesReference species="M_bpg_A" stoichiometry="1"/>
          <speciesReference species="M_nadh_Ac" stoichiometry="1"/>        
        </listOfProducts>
        <kineticLaw>
          <math xmlns="http://www.w3.org/1998/Math/MathML">
            <ci>FLUX_VALUE</ci>
          </math>
          <listOfParameters>
             <parameter id="LOWER_BOUND" value="-9.9" units="umol_per_gWW_per_min"/>
             <parameter id="UPPER_BOUND" value="99.0" units="umol_per_gWW_per_min"/>
             <parameter id="OBJECTIVE_COEFFICIENT" value="0.0" units="umol_per_gWW_per_min"/>
             <parameter id="FLUX_VALUE" value="0.0" units="umol_per_gWW_per_min"/>
          </listOfParameters>
        </kineticLaw>
      </reaction>        
      <reaction id="R_JaPGK_A" name="Astrocytic Phosphoglycerate Kinase (PGK)" reversible="true">
        <listOfReactants>
          <speciesReference species="M_bpg_A" stoichiometry="1"/>
          <speciesReference species="M_adp_A" stoichiometry="1"/>
        </listOfReactants>
        <listOfProducts>
          <speciesReference species="M_pg3_A" stoichiometry="1"/>
          <speciesReference species="M_atp_A" stoichiometry="1"/>         
        </listOfProducts>
        <kineticLaw>
          <math xmlns="http://www.w3.org/1998/Math/MathML">
            <ci>FLUX_VALUE</ci>
          </math>
          <listOfParameters>
             <parameter id="LOWER_BOUND" value="-9.9" units="umol_per_gWW_per_min"/>
             <parameter id="UPPER_BOUND" value="99.0" units="umol_per_gWW_per_min"/>
             <parameter id="OBJECTIVE_COEFFICIENT" value="0.0" units="umol_per_gWW_per_min"/>
             <parameter id="FLUX_VALUE" value="0.0" units="umol_per_gWW_per_min"/>
          </listOfParameters>
        </kineticLaw>
      </reaction>      
      <reaction id="R_JaPGM_A" name="Astrocytic Phosphoglucomutase (PGM)" reversible="true">
        <listOfReactants>
          <speciesReference species="M_pg3_A" stoichiometry="1"/>
        </listOfReactants>
        <listOfProducts>
          <speciesReference species="M_pg2_A" stoichiometry="1"/>         
        </listOfProducts>
        <kineticLaw>
          <math xmlns="http://www.w3.org/1998/Math/MathML">
            <ci>FLUX_VALUE</ci>
          </math>
          <listOfParameters>
             <parameter id="LOWER_BOUND" value="-9.9" units="umol_per_gWW_per_min"/>
             <parameter id="UPPER_BOUND" value="99.0" units="umol_per_gWW_per_min"/>
             <parameter id="OBJECTIVE_COEFFICIENT" value="0.0" units="umol_per_gWW_per_min"/>
             <parameter id="FLUX_VALUE" value="0.0" units="umol_per_gWW_per_min"/>
          </listOfParameters>
        </kineticLaw>
      </reaction>       
      <reaction id="R_JaENO_A" name="Astrocytic Enolase (ENO)" reversible="true">
        <listOfReactants>
          <speciesReference species="M_pg2_A" stoichiometry="1"/>
        </listOfReactants>
        <listOfProducts>
          <speciesReference species="M_pep_A" stoichiometry="1"/>         
        </listOfProducts>
        <kineticLaw>
          <math xmlns="http://www.w3.org/1998/Math/MathML">
            <ci>FLUX_VALUE</ci>
          </math>
          <listOfParameters>
             <parameter id="LOWER_BOUND" value="-9.9" units="umol_per_gWW_per_min"/>
             <parameter id="UPPER_BOUND" value="99.0" units="umol_per_gWW_per_min"/>
             <parameter id="OBJECTIVE_COEFFICIENT" value="0.0" units="umol_per_gWW_per_min"/>
             <parameter id="FLUX_VALUE" value="0.0" units="umol_per_gWW_per_min"/>
          </listOfParameters>
        </kineticLaw>
      </reaction>        
      <reaction id="R_JaPK_A" name="Astrocytic Pyruvate Kinase (PK)" reversible="false">
        <listOfReactants>
          <speciesReference species="M_pep_A" stoichiometry="1"/>
          <speciesReference species="M_adp_A" stoichiometry="1"/>
        </listOfReactants>
        <listOfProducts>
          <speciesReference species="M_pyr_Ac" stoichiometry="1"/>
          <speciesReference species="M_atp_A" stoichiometry="1"/>         
        </listOfProducts>
        <kineticLaw>
          <math xmlns="http://www.w3.org/1998/Math/MathML">
            <ci>FLUX_VALUE</ci>
          </math>
          <listOfParameters>
             <parameter id="LOWER_BOUND" value="0.0" units="umol_per_gWW_per_min"/>
             <parameter id="UPPER_BOUND" value="99.0" units="umol_per_gWW_per_min"/>
             <parameter id="OBJECTIVE_COEFFICIENT" value="0.0" units="umol_per_gWW_per_min"/>
             <parameter id="FLUX_VALUE" value="0.0" units="umol_per_gWW_per_min"/>
          </listOfParameters>
        </kineticLaw>
      </reaction>       
      <reaction id="R_JaLDH_A" name="Astrocytic L-Lactate Dehydrogenase (LDH)" reversible="true">
        <listOfReactants>
          <speciesReference species="M_pyr_Ac" stoichiometry="1"/>
          <speciesReference species="M_nadh_Ac" stoichiometry="1"/>
        </listOfReactants>
        <listOfProducts>
          <speciesReference species="M_lac_A" stoichiometry="1"/>
          <speciesReference species="M_nad_Ac" stoichiometry="1"/>          
        </listOfProducts>
        <kineticLaw>
          <math xmlns="http://www.w3.org/1998/Math/MathML">
            <ci>FLUX_VALUE</ci>
          </math>
          <listOfParameters>
             <parameter id="LOWER_BOUND" value="-9.9" units="umol_per_gWW_per_min"/>
             <parameter id="UPPER_BOUND" value="99.0" units="umol_per_gWW_per_min"/>
             <parameter id="OBJECTIVE_COEFFICIENT" value="0.0" units="umol_per_gWW_per_min"/>
             <parameter id="FLUX_VALUE" value="0.0" units="umol_per_gWW_per_min"/>
          </listOfParameters>
        </kineticLaw>
      </reaction>        
      <reaction id="R_JacME_Ac" name="Astrocytic Cytosolic Malic Enzyme (cME)" reversible="false">
        <listOfReactants>
          <speciesReference species="M_mal_Ac" stoichiometry="1"/>
          <speciesReference species="M_nadp_Ac" stoichiometry="1"/>
        </listOfReactants>
        <listOfProducts>
          <speciesReference species="M_pyr_Ac" stoichiometry="1"/>
          <speciesReference species="M_co2_A" stoichiometry="1"/>
          <speciesReference species="M_nadph_Ac" stoichiometry="1"/>          
        </listOfProducts>
        <kineticLaw>
          <math xmlns="http://www.w3.org/1998/Math/MathML">
            <ci>FLUX_VALUE</ci>
          </math>
          <listOfParameters>
             <parameter id="LOWER_BOUND" value="0.0" units="umol_per_gWW_per_min"/>
             <parameter id="UPPER_BOUND" value="99.0" units="umol_per_gWW_per_min"/>
             <parameter id="OBJECTIVE_COEFFICIENT" value="0.0" units="umol_per_gWW_per_min"/>
             <parameter id="FLUX_VALUE" value="0.0" units="umol_per_gWW_per_min"/>
          </listOfParameters>
        </kineticLaw>
      </reaction>        
      <reaction id="R_JamME_Am" name="Astrocytic Mitochondrial Malic Enzyme (mME)" reversible="false">
        <listOfReactants>
          <speciesReference species="M_mal_Am" stoichiometry="1"/>
          <speciesReference species="M_nadp_Am" stoichiometry="1"/>
        </listOfReactants>
        <listOfProducts>
          <speciesReference species="M_pyr_Am" stoichiometry="1"/>
          <speciesReference species="M_co2_A" stoichiometry="1"/>
          <speciesReference species="M_nadph_Am" stoichiometry="1"/>          
        </listOfProducts>
        <kineticLaw>
          <math xmlns="http://www.w3.org/1998/Math/MathML">
            <ci>FLUX_VALUE</ci>
          </math>
          <listOfParameters>
             <parameter id="LOWER_BOUND" value="0.0" units="umol_per_gWW_per_min"/>
             <parameter id="UPPER_BOUND" value="99.0" units="umol_per_gWW_per_min"/>
             <parameter id="OBJECTIVE_COEFFICIENT" value="0.0" units="umol_per_gWW_per_min"/>
             <parameter id="FLUX_VALUE" value="0.0" units="umol_per_gWW_per_min"/>
          </listOfParameters>
        </kineticLaw>
      </reaction>       
      <reaction id="R_JaPC_A" name="Astrocytic Pyruvate Carboxylase (PC)" reversible="false">
        <listOfReactants>
          <speciesReference species="M_pyr_Am" stoichiometry="1"/>
          <speciesReference species="M_co2_A" stoichiometry="1"/>
          <speciesReference species="M_atp_A" stoichiometry="1"/>
        </listOfReactants>
        <listOfProducts>
          <speciesReference species="M_oaa_Am" stoichiometry="1"/>
          <speciesReference species="M_adp_A" stoichiometry="1"/>        
        </listOfProducts>
        <kineticLaw>
          <math xmlns="http://www.w3.org/1998/Math/MathML">
            <ci>FLUX_VALUE</ci>
          </math>
          <listOfParameters>
             <parameter id="LOWER_BOUND" value="0.0" units="umol_per_gWW_per_min"/>
             <parameter id="UPPER_BOUND" value="99.0" units="umol_per_gWW_per_min"/>
             <parameter id="OBJECTIVE_COEFFICIENT" value="0.0" units="umol_per_gWW_per_min"/>
             <parameter id="FLUX_VALUE" value="0.0" units="umol_per_gWW_per_min"/>
          </listOfParameters>
        </kineticLaw>
      </reaction>       
      <reaction id="R_JnmMCT_Nm" name="Neuronal Mitochondrial Monocarboxylate Transporter (mMCT)" reversible="true">
        <listOfReactants>
          <speciesReference species="M_pyr_Nc" stoichiometry="1"/>
        </listOfReactants>
        <listOfProducts>
          <speciesReference species="M_pyr_Nm" stoichiometry="1"/>       
        </listOfProducts>
        <kineticLaw>
          <math xmlns="http://www.w3.org/1998/Math/MathML">
            <ci>FLUX_VALUE</ci>
          </math>
          <listOfParameters>
             <parameter id="LOWER_BOUND" value="-9.9" units="umol_per_gWW_per_min"/>
             <parameter id="UPPER_BOUND" value="99.0" units="umol_per_gWW_per_min"/>
             <parameter id="OBJECTIVE_COEFFICIENT" value="0.0" units="umol_per_gWW_per_min"/>
             <parameter id="FLUX_VALUE" value="0.0" units="umol_per_gWW_per_min"/>
          </listOfParameters>
        </kineticLaw>
      </reaction>       
      <reaction id="R_JnPDH_N" name="Neuronal Pyruvate Dehydrogenase (PDH)" reversible="false">
        <listOfReactants>
          <speciesReference species="M_pyr_Nm" stoichiometry="1"/>
          <speciesReference species="M_coa_N" stoichiometry="1"/>
          <speciesReference species="M_nad_Nm" stoichiometry="1"/>
        </listOfReactants>
        <listOfProducts>
          <speciesReference species="M_acoa_N" stoichiometry="1"/>
          <speciesReference species="M_co2_N" stoichiometry="1"/>
          <speciesReference species="M_nadh_Nm" stoichiometry="1"/>          
        </listOfProducts>
        <kineticLaw>
          <math xmlns="http://www.w3.org/1998/Math/MathML">
            <ci>FLUX_VALUE</ci>
          </math>
          <listOfParameters>
             <parameter id="LOWER_BOUND" value="0.0" units="umol_per_gWW_per_min"/>
             <parameter id="UPPER_BOUND" value="99.0" units="umol_per_gWW_per_min"/>
             <parameter id="OBJECTIVE_COEFFICIENT" value="0.0" units="umol_per_gWW_per_min"/>
             <parameter id="FLUX_VALUE" value="0.0" units="umol_per_gWW_per_min"/>
          </listOfParameters>
        </kineticLaw>
      </reaction>          
      <reaction id="R_JnCS_N" name="Neuronal Citrate Synthase (CS)" reversible="false">
        <listOfReactants>
          <speciesReference species="M_oaa_Nm" stoichiometry="1"/>
          <speciesReference species="M_acoa_N" stoichiometry="1"/>
        </listOfReactants>
        <listOfProducts>
          <speciesReference species="M_cit_Nm" stoichiometry="1"/>
          <speciesReference species="M_coa_N" stoichiometry="1"/>       
        </listOfProducts>
        <kineticLaw>
          <math xmlns="http://www.w3.org/1998/Math/MathML">
            <ci>FLUX_VALUE</ci>
          </math>
          <listOfParameters>
             <parameter id="LOWER_BOUND" value="0.0" units="umol_per_gWW_per_min"/>
             <parameter id="UPPER_BOUND" value="99.0" units="umol_per_gWW_per_min"/>
             <parameter id="OBJECTIVE_COEFFICIENT" value="0.0" units="umol_per_gWW_per_min"/>
             <parameter id="FLUX_VALUE" value="0.0" units="umol_per_gWW_per_min"/>
          </listOfParameters>
        </kineticLaw>
      </reaction>       
      <reaction id="R_JnACO_N" name="Neuronal Aconitase (ACO)" reversible="true">
        <listOfReactants>
          <speciesReference species="M_cit_Nm" stoichiometry="1"/>
        </listOfReactants>
        <listOfProducts>
          <speciesReference species="M_iso_Nm" stoichiometry="1"/>       
        </listOfProducts>
        <kineticLaw>
          <math xmlns="http://www.w3.org/1998/Math/MathML">
            <ci>FLUX_VALUE</ci>
          </math>
          <listOfParameters>
             <parameter id="LOWER_BOUND" value="-9.9" units="umol_per_gWW_per_min"/>
             <parameter id="UPPER_BOUND" value="99.0" units="umol_per_gWW_per_min"/>
             <parameter id="OBJECTIVE_COEFFICIENT" value="0.0" units="umol_per_gWW_per_min"/>
             <parameter id="FLUX_VALUE" value="0.0" units="umol_per_gWW_per_min"/>
          </listOfParameters>
        </kineticLaw>
      </reaction>           
      <reaction id="R_JnIDH1_N" name="Neuronal Isocitrate Dehydrogenase Isoform 1 (IDH1)" reversible="false">
        <listOfReactants>
          <speciesReference species="M_iso_Nm" stoichiometry="1"/>
          <speciesReference species="M_nad_Nm" stoichiometry="1"/>
        </listOfReactants>
        <listOfProducts>
          <speciesReference species="M_akg_Nm" stoichiometry="1"/>
          <speciesReference species="M_co2_N" stoichiometry="1"/>
          <speciesReference species="M_nadh_Nm" stoichiometry="1"/>          
        </listOfProducts>
        <kineticLaw>
          <math xmlns="http://www.w3.org/1998/Math/MathML">
            <ci>FLUX_VALUE</ci>
          </math>
          <listOfParameters>
             <parameter id="LOWER_BOUND" value="0.0" units="umol_per_gWW_per_min"/>
             <parameter id="UPPER_BOUND" value="99.0" units="umol_per_gWW_per_min"/>
             <parameter id="OBJECTIVE_COEFFICIENT" value="0.0" units="umol_per_gWW_per_min"/>
             <parameter id="FLUX_VALUE" value="0.0" units="umol_per_gWW_per_min"/>
          </listOfParameters>
        </kineticLaw>
      </reaction>     
      <reaction id="R_JnIDH2_N" name="Neuronal Isocitrate Dehydrogenase Isoform 2 (IDH2)" reversible="false">
        <listOfReactants>
          <speciesReference species="M_iso_Nm" stoichiometry="1"/>
          <speciesReference species="M_nadp_Nm" stoichiometry="1"/>
        </listOfReactants>
        <listOfProducts>
          <speciesReference species="M_akg_Nm" stoichiometry="1"/>
          <speciesReference species="M_co2_N" stoichiometry="1"/>
          <speciesReference species="M_nadph_Nm" stoichiometry="1"/>          
        </listOfProducts>
        <kineticLaw>
          <math xmlns="http://www.w3.org/1998/Math/MathML">
            <ci>FLUX_VALUE</ci>
          </math>
          <listOfParameters>
             <parameter id="LOWER_BOUND" value="0.0" units="umol_per_gWW_per_min"/>
             <parameter id="UPPER_BOUND" value="99.0" units="umol_per_gWW_per_min"/>
             <parameter id="OBJECTIVE_COEFFICIENT" value="0.0" units="umol_per_gWW_per_min"/>
             <parameter id="FLUX_VALUE" value="0.0" units="umol_per_gWW_per_min"/>
          </listOfParameters>
        </kineticLaw>
      </reaction>         
      <reaction id="R_JnIDH3_N" name="Neuronal Isocitrate Dehydrogenase Isoform 3 (IDH3)" reversible="false">
        <listOfReactants>
          <speciesReference species="M_iso_Nc" stoichiometry="1"/>
          <speciesReference species="M_nadp_Nc" stoichiometry="1"/>
        </listOfReactants>
        <listOfProducts>
          <speciesReference species="M_akg_Nc" stoichiometry="1"/>
          <speciesReference species="M_co2_N" stoichiometry="1"/>
          <speciesReference species="M_nadph_Nc" stoichiometry="1"/>          
        </listOfProducts>
        <kineticLaw>
          <math xmlns="http://www.w3.org/1998/Math/MathML">
            <ci>FLUX_VALUE</ci>
          </math>
          <listOfParameters>
             <parameter id="LOWER_BOUND" value="0.0" units="umol_per_gWW_per_min"/>
             <parameter id="UPPER_BOUND" value="99.0" units="umol_per_gWW_per_min"/>
             <parameter id="OBJECTIVE_COEFFICIENT" value="0.0" units="umol_per_gWW_per_min"/>
             <parameter id="FLUX_VALUE" value="0.0" units="umol_per_gWW_per_min"/>
          </listOfParameters>
        </kineticLaw>
      </reaction>     
      <reaction id="R_JnAKGDH_N" name="Neuronal Alpha-Ketoglutarate Dehydrogenase (AKGDH)" reversible="false">
        <listOfReactants>
          <speciesReference species="M_akg_Nm" stoichiometry="1"/>
          <speciesReference species="M_coa_N" stoichiometry="1"/>
          <speciesReference species="M_nad_Nm" stoichiometry="1"/>
        </listOfReactants>
        <listOfProducts>
          <speciesReference species="M_scoa_N" stoichiometry="1"/>
          <speciesReference species="M_co2_N" stoichiometry="1"/>
          <speciesReference species="M_nadh_Nm" stoichiometry="1"/>          
        </listOfProducts>
        <kineticLaw>
          <math xmlns="http://www.w3.org/1998/Math/MathML">
            <ci>FLUX_VALUE</ci>
          </math>
          <listOfParameters>
             <parameter id="LOWER_BOUND" value="0.0" units="umol_per_gWW_per_min"/>
             <parameter id="UPPER_BOUND" value="99.0" units="umol_per_gWW_per_min"/>
             <parameter id="OBJECTIVE_COEFFICIENT" value="0.0" units="umol_per_gWW_per_min"/>
             <parameter id="FLUX_VALUE" value="0.0" units="umol_per_gWW_per_min"/>
          </listOfParameters>
        </kineticLaw>
      </reaction>           
      <reaction id="R_JnSCS_N" name="Neuronal Succinyl-Coenzyme A Synthetase (SCS)" reversible="true">
        <listOfReactants>
          <speciesReference species="M_scoa_N" stoichiometry="1"/>
          <speciesReference species="M_adp_N" stoichiometry="1"/>
        </listOfReactants>
        <listOfProducts>
          <speciesReference species="M_suc_N" stoichiometry="1"/>
          <speciesReference species="M_coa_N" stoichiometry="1"/>
          <speciesReference species="M_atp_N" stoichiometry="1"/>          
        </listOfProducts>
        <kineticLaw>
          <math xmlns="http://www.w3.org/1998/Math/MathML">
            <ci>FLUX_VALUE</ci>
          </math>
          <listOfParameters>
             <parameter id="LOWER_BOUND" value="-9.9" units="umol_per_gWW_per_min"/>
             <parameter id="UPPER_BOUND" value="99.0" units="umol_per_gWW_per_min"/>
             <parameter id="OBJECTIVE_COEFFICIENT" value="0.0" units="umol_per_gWW_per_min"/>
             <parameter id="FLUX_VALUE" value="0.0" units="umol_per_gWW_per_min"/>
          </listOfParameters>
        </kineticLaw>
      </reaction>       
      <reaction id="R_JnSDH_N" name="Neuronal Succinate Dehydrogenase (SDH)" reversible="true">
        <listOfReactants>
          <speciesReference species="M_suc_N" stoichiometry="1"/>
          <speciesReference species="M_nad_Nm" stoichiometry="0.6667"/>
        </listOfReactants>
        <listOfProducts>
          <speciesReference species="M_fum_N" stoichiometry="1"/>
          <speciesReference species="M_nadh_Nm" stoichiometry="0.6667"/>         
        </listOfProducts>
        <kineticLaw>
          <math xmlns="http://www.w3.org/1998/Math/MathML">
            <ci>FLUX_VALUE</ci>
          </math>
          <listOfParameters>
             <parameter id="LOWER_BOUND" value="-9.9" units="umol_per_gWW_per_min"/>
             <parameter id="UPPER_BOUND" value="99.0" units="umol_per_gWW_per_min"/>
             <parameter id="OBJECTIVE_COEFFICIENT" value="0.0" units="umol_per_gWW_per_min"/>
             <parameter id="FLUX_VALUE" value="0.0" units="umol_per_gWW_per_min"/>
          </listOfParameters>
        </kineticLaw>
      </reaction>             
      <reaction id="R_JnFUM_N" name="Neuronal Fumarase (FUM)" reversible="true">
        <listOfReactants>
          <speciesReference species="M_fum_N" stoichiometry="1"/>
        </listOfReactants>
        <listOfProducts>
          <speciesReference species="M_mal_Nm" stoichiometry="1"/>         
        </listOfProducts>
        <kineticLaw>
          <math xmlns="http://www.w3.org/1998/Math/MathML">
            <ci>FLUX_VALUE</ci>
          </math>
          <listOfParameters>
             <parameter id="LOWER_BOUND" value="-9.9" units="umol_per_gWW_per_min"/>
             <parameter id="UPPER_BOUND" value="99.0" units="umol_per_gWW_per_min"/>
             <parameter id="OBJECTIVE_COEFFICIENT" value="0.0" units="umol_per_gWW_per_min"/>
             <parameter id="FLUX_VALUE" value="0.0" units="umol_per_gWW_per_min"/>
          </listOfParameters>
        </kineticLaw>
      </reaction>                        
      <reaction id="R_JncMDH_Nc" name="Neuronal Cytosolic L-Malate Dehydrogenase (cMDH)" reversible="false">
        <listOfReactants>
          <speciesReference species="M_oaa_Nc" stoichiometry="1"/>
          <speciesReference species="M_nadh_Nc" stoichiometry="1"/>
        </listOfReactants>
        <listOfProducts>
          <speciesReference species="M_mal_Nc" stoichiometry="1"/>
          <speciesReference species="M_nad_Nc" stoichiometry="1"/>         
        </listOfProducts>
        <kineticLaw>
          <math xmlns="http://www.w3.org/1998/Math/MathML">
            <ci>FLUX_VALUE</ci>
          </math>
          <listOfParameters>
             <parameter id="LOWER_BOUND" value="0.0" units="umol_per_gWW_per_min"/>
             <parameter id="UPPER_BOUND" value="99.0" units="umol_per_gWW_per_min"/>
             <parameter id="OBJECTIVE_COEFFICIENT" value="0.0" units="umol_per_gWW_per_min"/>
             <parameter id="FLUX_VALUE" value="0.0" units="umol_per_gWW_per_min"/>
          </listOfParameters>
        </kineticLaw>
      </reaction>    
      <reaction id="R_JnmMDH_Nm" name="Neuronal Mitochondrial L-Malate Dehydrogenase (mMDH)" reversible="false">
        <listOfReactants>
          <speciesReference species="M_mal_Nm" stoichiometry="1"/>
          <speciesReference species="M_nad_Nm" stoichiometry="1"/>
        </listOfReactants>
        <listOfProducts>
          <speciesReference species="M_oaa_Nm" stoichiometry="1"/>
          <speciesReference species="M_nadh_Nm" stoichiometry="1"/>         
        </listOfProducts>
        <kineticLaw>
          <math xmlns="http://www.w3.org/1998/Math/MathML">
            <ci>FLUX_VALUE</ci>
          </math>
          <listOfParameters>
             <parameter id="LOWER_BOUND" value="0.0" units="umol_per_gWW_per_min"/>
             <parameter id="UPPER_BOUND" value="99.0" units="umol_per_gWW_per_min"/>
             <parameter id="OBJECTIVE_COEFFICIENT" value="0.0" units="umol_per_gWW_per_min"/>
             <parameter id="FLUX_VALUE" value="0.0" units="umol_per_gWW_per_min"/>
          </listOfParameters>
        </kineticLaw>
      </reaction>            
      <reaction id="R_JnGC_N" name="Neuronal L-Glutamate-Hydroxyl Carrier (GC)" reversible="true">
        <listOfReactants>
          <speciesReference species="M_glu_Nm" stoichiometry="1"/>
        </listOfReactants>
        <listOfProducts>
          <speciesReference species="M_glu_Nc" stoichiometry="1"/>       
        </listOfProducts>
        <kineticLaw>
          <math xmlns="http://www.w3.org/1998/Math/MathML">
            <ci>FLUX_VALUE</ci>
          </math>
          <listOfParameters>
             <parameter id="LOWER_BOUND" value="-9.9" units="umol_per_gWW_per_min"/>
             <parameter id="UPPER_BOUND" value="99.0" units="umol_per_gWW_per_min"/>
             <parameter id="OBJECTIVE_COEFFICIENT" value="0.0" units="umol_per_gWW_per_min"/>
             <parameter id="FLUX_VALUE" value="0.0" units="umol_per_gWW_per_min"/>
          </listOfParameters>
        </kineticLaw>
      </reaction>                        
      <reaction id="R_JnDCC_N" name="Neuronal Dicarboxylate Carrier (DCC)" reversible="true">
        <listOfReactants>
          <speciesReference species="M_mal_Nm" stoichiometry="1"/>
        </listOfReactants>
        <listOfProducts>
          <speciesReference species="M_mal_Nc" stoichiometry="1"/>       
        </listOfProducts>
        <kineticLaw>
          <math xmlns="http://www.w3.org/1998/Math/MathML">
            <ci>FLUX_VALUE</ci>
          </math>
          <listOfParameters>
             <parameter id="LOWER_BOUND" value="-9.9" units="umol_per_gWW_per_min"/>
             <parameter id="UPPER_BOUND" value="99.0" units="umol_per_gWW_per_min"/>
             <parameter id="OBJECTIVE_COEFFICIENT" value="0.0" units="umol_per_gWW_per_min"/>
             <parameter id="FLUX_VALUE" value="0.0" units="umol_per_gWW_per_min"/>
          </listOfParameters>
        </kineticLaw>
      </reaction>       
      <reaction id="R_JnCIC1_N" name="Neuronal Citrate-Isocitrate Carrier Isoform 1 (CIC1)" reversible="true">
        <listOfReactants>
          <speciesReference species="M_iso_Nm" stoichiometry="1"/>
        </listOfReactants>
        <listOfProducts>
          <speciesReference species="M_iso_Nc" stoichiometry="1"/>       
        </listOfProducts>
        <kineticLaw>
          <math xmlns="http://www.w3.org/1998/Math/MathML">
            <ci>FLUX_VALUE</ci>
          </math>
          <listOfParameters>
             <parameter id="LOWER_BOUND" value="-9.9" units="umol_per_gWW_per_min"/>
             <parameter id="UPPER_BOUND" value="99.0" units="umol_per_gWW_per_min"/>
             <parameter id="OBJECTIVE_COEFFICIENT" value="0.0" units="umol_per_gWW_per_min"/>
             <parameter id="FLUX_VALUE" value="0.0" units="umol_per_gWW_per_min"/>
          </listOfParameters>
        </kineticLaw>
      </reaction>            
      <reaction id="R_JnCIC2TCC_N" name="Neuronal Citrate-Isocitrate Carrier Isoform 2/Tricarboxylate Carrier (CIC2TCC)" reversible="true">
        <listOfReactants>
          <speciesReference species="M_cit_Nm" stoichiometry="1"/>
        </listOfReactants>
        <listOfProducts>
          <speciesReference species="M_cit_Nc" stoichiometry="1"/>       
        </listOfProducts>
        <kineticLaw>
          <math xmlns="http://www.w3.org/1998/Math/MathML">
            <ci>FLUX_VALUE</ci>
          </math>
          <listOfParameters>
             <parameter id="LOWER_BOUND" value="-9.9" units="umol_per_gWW_per_min"/>
             <parameter id="UPPER_BOUND" value="99.0" units="umol_per_gWW_per_min"/>
             <parameter id="OBJECTIVE_COEFFICIENT" value="0.0" units="umol_per_gWW_per_min"/>
             <parameter id="FLUX_VALUE" value="0.0" units="umol_per_gWW_per_min"/>
          </listOfParameters>
        </kineticLaw>
      </reaction>            
      <reaction id="R_JnACL_N" name="Neuronal ATP Citrate Lyase (ACL)" reversible="false">
        <listOfReactants>
          <speciesReference species="M_cit_Nc" stoichiometry="1"/>
          <speciesReference species="M_atp_N" stoichiometry="1"/>
          <speciesReference species="M_coa_N" stoichiometry="1"/>
        </listOfReactants>
        <listOfProducts>
          <speciesReference species="M_oaa_Nc" stoichiometry="1"/>
          <speciesReference species="M_acoa_N" stoichiometry="1"/>
          <speciesReference species="M_adp_N" stoichiometry="1"/>          
        </listOfProducts>
        <kineticLaw>
          <math xmlns="http://www.w3.org/1998/Math/MathML">
            <ci>FLUX_VALUE</ci>
          </math>
          <listOfParameters>
             <parameter id="LOWER_BOUND" value="0.0" units="umol_per_gWW_per_min"/>
             <parameter id="UPPER_BOUND" value="99.0" units="umol_per_gWW_per_min"/>
             <parameter id="OBJECTIVE_COEFFICIENT" value="0.0" units="umol_per_gWW_per_min"/>
             <parameter id="FLUX_VALUE" value="0.0" units="umol_per_gWW_per_min"/>
          </listOfParameters>
        </kineticLaw>
      </reaction>          
      <reaction id="R_JnG3PS_N" name="Neuronal Glycerol 3-Phosphate Shuttle (G3PS)" reversible="false">
        <listOfReactants>
          <speciesReference species="M_nadh_Nc" stoichiometry="1"/>
          <speciesReference species="M_nad_Nm" stoichiometry="0.6667"/>
        </listOfReactants>
        <listOfProducts>
          <speciesReference species="M_nad_Nc" stoichiometry="1"/>
          <speciesReference species="M_nadh_Nm" stoichiometry="0.6667"/>         
        </listOfProducts>
        <kineticLaw>
          <math xmlns="http://www.w3.org/1998/Math/MathML">
            <ci>FLUX_VALUE</ci>
          </math>
          <listOfParameters>
             <parameter id="LOWER_BOUND" value="0.0" units="umol_per_gWW_per_min"/>
             <parameter id="UPPER_BOUND" value="99.0" units="umol_per_gWW_per_min"/>
             <parameter id="OBJECTIVE_COEFFICIENT" value="0.0" units="umol_per_gWW_per_min"/>
             <parameter id="FLUX_VALUE" value="0.0" units="umol_per_gWW_per_min"/>
          </listOfParameters>
        </kineticLaw>
      </reaction>     
      <reaction id="R_JnOGC_N" name="Neuronal Oxoglutarate Carrier (OGC)" reversible="false">
        <listOfReactants>
          <speciesReference species="M_mal_Nc" stoichiometry="1"/>
          <speciesReference species="M_akg_Nm" stoichiometry="1"/>
        </listOfReactants>
        <listOfProducts>
          <speciesReference species="M_mal_Nm" stoichiometry="1"/>
          <speciesReference species="M_akg_Nc" stoichiometry="1"/>         
        </listOfProducts>
        <kineticLaw>
          <math xmlns="http://www.w3.org/1998/Math/MathML">
            <ci>FLUX_VALUE</ci>
          </math>
          <listOfParameters>
             <parameter id="LOWER_BOUND" value="0.0" units="umol_per_gWW_per_min"/>
             <parameter id="UPPER_BOUND" value="99.0" units="umol_per_gWW_per_min"/>
             <parameter id="OBJECTIVE_COEFFICIENT" value="0.0" units="umol_per_gWW_per_min"/>
             <parameter id="FLUX_VALUE" value="0.0" units="umol_per_gWW_per_min"/>
          </listOfParameters>
        </kineticLaw>
      </reaction>        
      <reaction id="R_JnAGC_N" name="Neuronal L-Aspartate-L-Glutamate Carrier (AGC)" reversible="false">
        <listOfReactants>
          <speciesReference species="M_glu_Nc" stoichiometry="1"/>
          <speciesReference species="M_asp_Nm" stoichiometry="1"/>
        </listOfReactants>
        <listOfProducts>
          <speciesReference species="M_glu_Nm" stoichiometry="1"/>
          <speciesReference species="M_asp_Nc" stoichiometry="1"/>         
        </listOfProducts>
        <kineticLaw>
          <math xmlns="http://www.w3.org/1998/Math/MathML">
            <ci>FLUX_VALUE</ci>
          </math>
          <listOfParameters>
             <parameter id="LOWER_BOUND" value="0.0" units="umol_per_gWW_per_min"/>
             <parameter id="UPPER_BOUND" value="99.0" units="umol_per_gWW_per_min"/>
             <parameter id="OBJECTIVE_COEFFICIENT" value="0.0" units="umol_per_gWW_per_min"/>
             <parameter id="FLUX_VALUE" value="0.0" units="umol_per_gWW_per_min"/>
          </listOfParameters>
        </kineticLaw>
      </reaction>    
      <reaction id="R_JncAAT_Nc" name="Neuronal Cytosolic L-Aspartate Aminotransferase (cAAT)" reversible="true">
        <listOfReactants>
          <speciesReference species="M_asp_Nc" stoichiometry="1"/>
          <speciesReference species="M_akg_Nc" stoichiometry="1"/>
        </listOfReactants>
        <listOfProducts>
          <speciesReference species="M_oaa_Nc" stoichiometry="1"/>
          <speciesReference species="M_glu_Nc" stoichiometry="1"/>        
        </listOfProducts>
        <kineticLaw>
          <math xmlns="http://www.w3.org/1998/Math/MathML">
            <ci>FLUX_VALUE</ci>
          </math>
          <listOfParameters>
             <parameter id="LOWER_BOUND" value="-9.9" units="umol_per_gWW_per_min"/>
             <parameter id="UPPER_BOUND" value="99.0" units="umol_per_gWW_per_min"/>
             <parameter id="OBJECTIVE_COEFFICIENT" value="0.0" units="umol_per_gWW_per_min"/>
             <parameter id="FLUX_VALUE" value="0.0" units="umol_per_gWW_per_min"/>
          </listOfParameters>
        </kineticLaw>
      </reaction>             
      <reaction id="R_JnmAAT_Nm" name="Neuronal Mitochondrial L-Aspartate Aminotransferase (mAAT)" reversible="true">
        <listOfReactants>
          <speciesReference species="M_asp_Nm" stoichiometry="1"/>
          <speciesReference species="M_akg_Nm" stoichiometry="1"/>
        </listOfReactants>
        <listOfProducts>
          <speciesReference species="M_oaa_Nm" stoichiometry="1"/>
          <speciesReference species="M_glu_Nm" stoichiometry="1"/>        
        </listOfProducts>
        <kineticLaw>
          <math xmlns="http://www.w3.org/1998/Math/MathML">
            <ci>FLUX_VALUE</ci>
          </math>
          <listOfParameters>
             <parameter id="LOWER_BOUND" value="-9.9" units="umol_per_gWW_per_min"/>
             <parameter id="UPPER_BOUND" value="99.0" units="umol_per_gWW_per_min"/>
             <parameter id="OBJECTIVE_COEFFICIENT" value="0.0" units="umol_per_gWW_per_min"/>
             <parameter id="FLUX_VALUE" value="0.0" units="umol_per_gWW_per_min"/>
          </listOfParameters>
        </kineticLaw>
      </reaction>    
      <reaction id="R_JnGDH_N" name="Neuronal L-Glutamate Dehydrogenase (GDH)" reversible="true">
        <listOfReactants>
          <speciesReference species="M_glu_Nm" stoichiometry="1"/>
          <speciesReference species="M_nad_Nm" stoichiometry="1"/>
        </listOfReactants>
        <listOfProducts>
          <speciesReference species="M_akg_Nm" stoichiometry="1"/>
          <speciesReference species="M_nadh_Nm" stoichiometry="1"/>
          <speciesReference species="M_nh4_N" stoichiometry="1"/>          
        </listOfProducts>
        <kineticLaw>
          <math xmlns="http://www.w3.org/1998/Math/MathML">
            <ci>FLUX_VALUE</ci>
          </math>
          <listOfParameters>
             <parameter id="LOWER_BOUND" value="-9.9" units="umol_per_gWW_per_min"/>
             <parameter id="UPPER_BOUND" value="99.0" units="umol_per_gWW_per_min"/>
             <parameter id="OBJECTIVE_COEFFICIENT" value="0.0" units="umol_per_gWW_per_min"/>
             <parameter id="FLUX_VALUE" value="0.0" units="umol_per_gWW_per_min"/>
          </listOfParameters>
        </kineticLaw>
      </reaction>        
      <reaction id="R_JnALAT_N" name="Neuronal L-Alanine Aminotransferase (ALAT)" reversible="true">
        <listOfReactants>
          <speciesReference species="M_glu_Nm" stoichiometry="1"/>
          <speciesReference species="M_pyr_Nm" stoichiometry="1"/>
        </listOfReactants>
        <listOfProducts>
          <speciesReference species="M_akg_Nm" stoichiometry="1"/>
          <speciesReference species="M_ala_N" stoichiometry="1"/>        
        </listOfProducts>
        <kineticLaw>
          <math xmlns="http://www.w3.org/1998/Math/MathML">
            <ci>FLUX_VALUE</ci>
          </math>
          <listOfParameters>
             <parameter id="LOWER_BOUND" value="-9.9" units="umol_per_gWW_per_min"/>
             <parameter id="UPPER_BOUND" value="99.0" units="umol_per_gWW_per_min"/>
             <parameter id="OBJECTIVE_COEFFICIENT" value="0.0" units="umol_per_gWW_per_min"/>
             <parameter id="FLUX_VALUE" value="0.0" units="umol_per_gWW_per_min"/>
          </listOfParameters>
        </kineticLaw>
      </reaction>      
      <reaction id="R_JneALA_NE" name="Neuronal L-Alanine Transporter" reversible="true">
        <listOfReactants>
          <speciesReference species="M_ala_N" stoichiometry="1"/>
        </listOfReactants>
        <listOfProducts>
          <speciesReference species="M_ala_E" stoichiometry="1"/>          
        </listOfProducts>
        <kineticLaw>
          <math xmlns="http://www.w3.org/1998/Math/MathML">
            <ci>FLUX_VALUE</ci>
          </math>
          <listOfParameters>
             <parameter id="LOWER_BOUND" value="-9.9" units="umol_per_gWW_per_min"/>
             <parameter id="UPPER_BOUND" value="99.0" units="umol_per_gWW_per_min"/>
             <parameter id="OBJECTIVE_COEFFICIENT" value="0.0" units="umol_per_gWW_per_min"/>
             <parameter id="FLUX_VALUE" value="0.0" units="umol_per_gWW_per_min"/>
          </listOfParameters>
        </kineticLaw>
      </reaction>       
      <reaction id="R_JnBCAT_N" name="Neuronal Branched Chain Aminotransferase (BCAT)" reversible="true">
        <listOfReactants>
          <speciesReference species="M_glu_Nm" stoichiometry="1"/>
          <speciesReference species="M_bcka_N" stoichiometry="1"/>
        </listOfReactants>
        <listOfProducts>
          <speciesReference species="M_akg_Nm" stoichiometry="1"/>
          <speciesReference species="M_bcaa_N" stoichiometry="1"/>       
        </listOfProducts>
        <kineticLaw>
          <math xmlns="http://www.w3.org/1998/Math/MathML">
            <ci>FLUX_VALUE</ci>
          </math>
          <listOfParameters>
             <parameter id="LOWER_BOUND" value="-9.9" units="umol_per_gWW_per_min"/>
             <parameter id="UPPER_BOUND" value="99.0" units="umol_per_gWW_per_min"/>
             <parameter id="OBJECTIVE_COEFFICIENT" value="0.0" units="umol_per_gWW_per_min"/>
             <parameter id="FLUX_VALUE" value="0.0" units="umol_per_gWW_per_min"/>
          </listOfParameters>
        </kineticLaw>
      </reaction>           
      <reaction id="R_JneBCKA_NE" name="Neuronal Branched Chain Keto Acid Transporter" reversible="true">
        <listOfReactants>
          <speciesReference species="M_bcka_N" stoichiometry="1"/>
        </listOfReactants>
        <listOfProducts>
          <speciesReference species="M_bcka_E" stoichiometry="1"/>        
        </listOfProducts>
        <kineticLaw>
          <math xmlns="http://www.w3.org/1998/Math/MathML">
            <ci>FLUX_VALUE</ci>
          </math>
          <listOfParameters>
             <parameter id="LOWER_BOUND" value="-9.9" units="umol_per_gWW_per_min"/>
             <parameter id="UPPER_BOUND" value="99.0" units="umol_per_gWW_per_min"/>
             <parameter id="OBJECTIVE_COEFFICIENT" value="0.0" units="umol_per_gWW_per_min"/>
             <parameter id="FLUX_VALUE" value="0.0" units="umol_per_gWW_per_min"/>
          </listOfParameters>
        </kineticLaw>
      </reaction>      
      <reaction id="R_JneBCAA_NE" name="Neuronal Branched Chain Amino Acid Transporter" reversible="true">
        <listOfReactants>
          <speciesReference species="M_bcaa_N" stoichiometry="1"/>
        </listOfReactants>
        <listOfProducts>
          <speciesReference species="M_bcaa_E" stoichiometry="1"/>        
        </listOfProducts>
        <kineticLaw>
          <math xmlns="http://www.w3.org/1998/Math/MathML">
            <ci>FLUX_VALUE</ci>
          </math>
          <listOfParameters>
             <parameter id="LOWER_BOUND" value="-9.9" units="umol_per_gWW_per_min"/>
             <parameter id="UPPER_BOUND" value="99.0" units="umol_per_gWW_per_min"/>
             <parameter id="OBJECTIVE_COEFFICIENT" value="0.0" units="umol_per_gWW_per_min"/>
             <parameter id="FLUX_VALUE" value="0.0" units="umol_per_gWW_per_min"/>
          </listOfParameters>
        </kineticLaw>
      </reaction>            
      <reaction id="R_JamMCT_Am" name="Astrocytic Mitochondrial Monocarboxylate Transporter (mMCT)" reversible="true">
        <listOfReactants>
          <speciesReference species="M_pyr_Ac" stoichiometry="1"/>
        </listOfReactants>
        <listOfProducts>
          <speciesReference species="M_pyr_Am" stoichiometry="1"/>       
        </listOfProducts>
        <kineticLaw>
          <math xmlns="http://www.w3.org/1998/Math/MathML">
            <ci>FLUX_VALUE</ci>
          </math>
          <listOfParameters>
             <parameter id="LOWER_BOUND" value="-9.9" units="umol_per_gWW_per_min"/>
             <parameter id="UPPER_BOUND" value="99.0" units="umol_per_gWW_per_min"/>
             <parameter id="OBJECTIVE_COEFFICIENT" value="0.0" units="umol_per_gWW_per_min"/>
             <parameter id="FLUX_VALUE" value="0.0" units="umol_per_gWW_per_min"/>
          </listOfParameters>
        </kineticLaw>
      </reaction>          
      <reaction id="R_JaPDH_A" name="Astrocytic Pyruvate Dehydrogenase (PDH)" reversible="false">
        <listOfReactants>
          <speciesReference species="M_pyr_Am" stoichiometry="1"/>
          <speciesReference species="M_coa_A" stoichiometry="1"/>
          <speciesReference species="M_nad_Am" stoichiometry="1"/>
        </listOfReactants>
        <listOfProducts>
          <speciesReference species="M_acoa_A" stoichiometry="1"/>
          <speciesReference species="M_co2_A" stoichiometry="1"/>
          <speciesReference species="M_nadh_Am" stoichiometry="1"/>          
        </listOfProducts>
        <kineticLaw>
          <math xmlns="http://www.w3.org/1998/Math/MathML">
            <ci>FLUX_VALUE</ci>
          </math>
          <listOfParameters>
             <parameter id="LOWER_BOUND" value="0.0" units="umol_per_gWW_per_min"/>
             <parameter id="UPPER_BOUND" value="99.0" units="umol_per_gWW_per_min"/>
             <parameter id="OBJECTIVE_COEFFICIENT" value="0.0" units="umol_per_gWW_per_min"/>
             <parameter id="FLUX_VALUE" value="0.0" units="umol_per_gWW_per_min"/>
          </listOfParameters>
        </kineticLaw>
      </reaction>             
      <reaction id="R_JaCS_A" name="Astrocytic Citrate Synthase (CS)" reversible="false">
        <listOfReactants>
          <speciesReference species="M_oaa_Am" stoichiometry="1"/>
          <speciesReference species="M_acoa_A" stoichiometry="1"/>
        </listOfReactants>
        <listOfProducts>
          <speciesReference species="M_cit_Am" stoichiometry="1"/>
          <speciesReference species="M_coa_A" stoichiometry="1"/>       
        </listOfProducts>
        <kineticLaw>
          <math xmlns="http://www.w3.org/1998/Math/MathML">
            <ci>FLUX_VALUE</ci>
          </math>
          <listOfParameters>
             <parameter id="LOWER_BOUND" value="0.0" units="umol_per_gWW_per_min"/>
             <parameter id="UPPER_BOUND" value="99.0" units="umol_per_gWW_per_min"/>
             <parameter id="OBJECTIVE_COEFFICIENT" value="0.0" units="umol_per_gWW_per_min"/>
             <parameter id="FLUX_VALUE" value="0.0" units="umol_per_gWW_per_min"/>
          </listOfParameters>
        </kineticLaw>
      </reaction>         
      <reaction id="R_JaACO_A" name="Astrocytic Aconitase (ACO)" reversible="true">
        <listOfReactants>
          <speciesReference species="M_cit_Am" stoichiometry="1"/>
        </listOfReactants>
        <listOfProducts>
          <speciesReference species="M_iso_Am" stoichiometry="1"/>       
        </listOfProducts>
        <kineticLaw>
          <math xmlns="http://www.w3.org/1998/Math/MathML">
            <ci>FLUX_VALUE</ci>
          </math>
          <listOfParameters>
             <parameter id="LOWER_BOUND" value="-9.9" units="umol_per_gWW_per_min"/>
             <parameter id="UPPER_BOUND" value="99.0" units="umol_per_gWW_per_min"/>
             <parameter id="OBJECTIVE_COEFFICIENT" value="0.0" units="umol_per_gWW_per_min"/>
             <parameter id="FLUX_VALUE" value="0.0" units="umol_per_gWW_per_min"/>
          </listOfParameters>
        </kineticLaw>
      </reaction>          
      <reaction id="R_JaIDH1_A" name="Astrocytic Isocitrate Dehydrogenase Isoform 1 (IDH1)" reversible="false">
        <listOfReactants>
          <speciesReference species="M_iso_Am" stoichiometry="1"/>
          <speciesReference species="M_nad_Am" stoichiometry="1"/>
        </listOfReactants>
        <listOfProducts>
          <speciesReference species="M_akg_Am" stoichiometry="1"/>
          <speciesReference species="M_co2_A" stoichiometry="1"/>
          <speciesReference species="M_nadh_Am" stoichiometry="1"/>          
        </listOfProducts>
        <kineticLaw>
          <math xmlns="http://www.w3.org/1998/Math/MathML">
            <ci>FLUX_VALUE</ci>
          </math>
          <listOfParameters>
             <parameter id="LOWER_BOUND" value="0.0" units="umol_per_gWW_per_min"/>
             <parameter id="UPPER_BOUND" value="99.0" units="umol_per_gWW_per_min"/>
             <parameter id="OBJECTIVE_COEFFICIENT" value="0.0" units="umol_per_gWW_per_min"/>
             <parameter id="FLUX_VALUE" value="0.0" units="umol_per_gWW_per_min"/>
          </listOfParameters>
        </kineticLaw>
      </reaction>       
      <reaction id="R_JaIDH2_A" name="Astrocytic Isocitrate Dehydrogenase Isoform 2 (IDH2)" reversible="false">
        <listOfReactants>
          <speciesReference species="M_iso_Am" stoichiometry="1"/>
          <speciesReference species="M_nadp_Am" stoichiometry="1"/>
        </listOfReactants>
        <listOfProducts>
          <speciesReference species="M_akg_Am" stoichiometry="1"/>
          <speciesReference species="M_co2_A" stoichiometry="1"/>
          <speciesReference species="M_nadph_Am" stoichiometry="1"/>          
        </listOfProducts>
        <kineticLaw>
          <math xmlns="http://www.w3.org/1998/Math/MathML">
            <ci>FLUX_VALUE</ci>
          </math>
          <listOfParameters>
             <parameter id="LOWER_BOUND" value="0.0" units="umol_per_gWW_per_min"/>
             <parameter id="UPPER_BOUND" value="99.0" units="umol_per_gWW_per_min"/>
             <parameter id="OBJECTIVE_COEFFICIENT" value="0.0" units="umol_per_gWW_per_min"/>
             <parameter id="FLUX_VALUE" value="0.0" units="umol_per_gWW_per_min"/>
          </listOfParameters>
        </kineticLaw>
      </reaction>         
      <reaction id="R_JaIDH3_A" name="Astrocytic Isocitrate Dehydrogenase Isoform 3 (IDH3)" reversible="false">
        <listOfReactants>
          <speciesReference species="M_iso_Ac" stoichiometry="1"/>
          <speciesReference species="M_nadp_Ac" stoichiometry="1"/>
        </listOfReactants>
        <listOfProducts>
          <speciesReference species="M_akg_Ac" stoichiometry="1"/>
          <speciesReference species="M_co2_A" stoichiometry="1"/>
          <speciesReference species="M_nadph_Ac" stoichiometry="1"/>          
        </listOfProducts>
        <kineticLaw>
          <math xmlns="http://www.w3.org/1998/Math/MathML">
            <ci>FLUX_VALUE</ci>
          </math>
          <listOfParameters>
             <parameter id="LOWER_BOUND" value="0.0" units="umol_per_gWW_per_min"/>
             <parameter id="UPPER_BOUND" value="99.0" units="umol_per_gWW_per_min"/>
             <parameter id="OBJECTIVE_COEFFICIENT" value="0.0" units="umol_per_gWW_per_min"/>
             <parameter id="FLUX_VALUE" value="0.0" units="umol_per_gWW_per_min"/>
          </listOfParameters>
        </kineticLaw>
      </reaction>         
      <reaction id="R_JaAKGDH_A" name="Astrocytic Alpha-Ketoglutarate Dehydrogenase (AKGDH)" reversible="false">
        <listOfReactants>
          <speciesReference species="M_akg_Am" stoichiometry="1"/>
          <speciesReference species="M_coa_A" stoichiometry="1"/>
          <speciesReference species="M_nad_Am" stoichiometry="1"/>
        </listOfReactants>
        <listOfProducts>
          <speciesReference species="M_scoa_A" stoichiometry="1"/>
          <speciesReference species="M_co2_A" stoichiometry="1"/>
          <speciesReference species="M_nadh_Am" stoichiometry="1"/>          
        </listOfProducts>
        <kineticLaw>
          <math xmlns="http://www.w3.org/1998/Math/MathML">
            <ci>FLUX_VALUE</ci>
          </math>
          <listOfParameters>
             <parameter id="LOWER_BOUND" value="0.0" units="umol_per_gWW_per_min"/>
             <parameter id="UPPER_BOUND" value="99.0" units="umol_per_gWW_per_min"/>
             <parameter id="OBJECTIVE_COEFFICIENT" value="0.0" units="umol_per_gWW_per_min"/>
             <parameter id="FLUX_VALUE" value="0.0" units="umol_per_gWW_per_min"/>
          </listOfParameters>
        </kineticLaw>
      </reaction>     
      <reaction id="R_JaSCS_A" name="Astrocytic Succinyl-Coenzyme A Synthetase (SCS)" reversible="true">
        <listOfReactants>
          <speciesReference species="M_scoa_A" stoichiometry="1"/>
          <speciesReference species="M_adp_A" stoichiometry="1"/>
        </listOfReactants>
        <listOfProducts>
          <speciesReference species="M_suc_A" stoichiometry="1"/>
          <speciesReference species="M_coa_A" stoichiometry="1"/>
          <speciesReference species="M_atp_A" stoichiometry="1"/>          
        </listOfProducts>
        <kineticLaw>
          <math xmlns="http://www.w3.org/1998/Math/MathML">
            <ci>FLUX_VALUE</ci>
          </math>
          <listOfParameters>
             <parameter id="LOWER_BOUND" value="-9.9" units="umol_per_gWW_per_min"/>
             <parameter id="UPPER_BOUND" value="99.0" units="umol_per_gWW_per_min"/>
             <parameter id="OBJECTIVE_COEFFICIENT" value="0.0" units="umol_per_gWW_per_min"/>
             <parameter id="FLUX_VALUE" value="0.0" units="umol_per_gWW_per_min"/>
          </listOfParameters>
        </kineticLaw>
      </reaction>           
      <reaction id="R_JaSDH_A" name="Astrocytic Succinate Dehydrogenase (SDH)" reversible="true">
        <listOfReactants>
          <speciesReference species="M_suc_A" stoichiometry="1"/>
          <speciesReference species="M_nad_Am" stoichiometry="0.6667"/>
        </listOfReactants>
        <listOfProducts>
          <speciesReference species="M_fum_A" stoichiometry="1"/>
          <speciesReference species="M_nadh_Am" stoichiometry="0.6667"/>         
        </listOfProducts>
        <kineticLaw>
          <math xmlns="http://www.w3.org/1998/Math/MathML">
            <ci>FLUX_VALUE</ci>
          </math>
          <listOfParameters>
             <parameter id="LOWER_BOUND" value="-9.9" units="umol_per_gWW_per_min"/>
             <parameter id="UPPER_BOUND" value="99.0" units="umol_per_gWW_per_min"/>
             <parameter id="OBJECTIVE_COEFFICIENT" value="0.0" units="umol_per_gWW_per_min"/>
             <parameter id="FLUX_VALUE" value="0.0" units="umol_per_gWW_per_min"/>
          </listOfParameters>
        </kineticLaw>
      </reaction>        
      <reaction id="R_JaFUM_A" name="Astrocytic Fumarase (FUM)" reversible="true">
        <listOfReactants>
          <speciesReference species="M_fum_A" stoichiometry="1"/>
        </listOfReactants>
        <listOfProducts>
          <speciesReference species="M_mal_Am" stoichiometry="1"/>         
        </listOfProducts>
        <kineticLaw>
          <math xmlns="http://www.w3.org/1998/Math/MathML">
            <ci>FLUX_VALUE</ci>
          </math>
          <listOfParameters>
             <parameter id="LOWER_BOUND" value="-9.9" units="umol_per_gWW_per_min"/>
             <parameter id="UPPER_BOUND" value="99.0" units="umol_per_gWW_per_min"/>
             <parameter id="OBJECTIVE_COEFFICIENT" value="0.0" units="umol_per_gWW_per_min"/>
             <parameter id="FLUX_VALUE" value="0.0" units="umol_per_gWW_per_min"/>
          </listOfParameters>
        </kineticLaw>
      </reaction>       
      <reaction id="R_JacMDH_Ac" name="Astrocytic Cytosolic L-Malate Dehydrogenase (cMDH)" reversible="false">
        <listOfReactants>
          <speciesReference species="M_oaa_Ac" stoichiometry="1"/>
          <speciesReference species="M_nadh_Ac" stoichiometry="1"/>
        </listOfReactants>
        <listOfProducts>
          <speciesReference species="M_mal_Ac" stoichiometry="1"/>
          <speciesReference species="M_nad_Ac" stoichiometry="1"/>         
        </listOfProducts>
        <kineticLaw>
          <math xmlns="http://www.w3.org/1998/Math/MathML">
            <ci>FLUX_VALUE</ci>
          </math>
          <listOfParameters>
             <parameter id="LOWER_BOUND" value="0.0" units="umol_per_gWW_per_min"/>
             <parameter id="UPPER_BOUND" value="99.0" units="umol_per_gWW_per_min"/>
             <parameter id="OBJECTIVE_COEFFICIENT" value="0.0" units="umol_per_gWW_per_min"/>
             <parameter id="FLUX_VALUE" value="0.0" units="umol_per_gWW_per_min"/>
          </listOfParameters>
        </kineticLaw>
      </reaction>        
      <reaction id="R_JamMDH_Am" name="Astrocytic Mitochondrial L-Malate Dehydrogenase (mMDH)" reversible="false">
        <listOfReactants>
          <speciesReference species="M_mal_Am" stoichiometry="1"/>
          <speciesReference species="M_nad_Am" stoichiometry="1"/>
        </listOfReactants>
        <listOfProducts>
          <speciesReference species="M_oaa_Am" stoichiometry="1"/>
          <speciesReference species="M_nadh_Am" stoichiometry="1"/>         
        </listOfProducts>
        <kineticLaw>
          <math xmlns="http://www.w3.org/1998/Math/MathML">
            <ci>FLUX_VALUE</ci>
          </math>
          <listOfParameters>
             <parameter id="LOWER_BOUND" value="0.0" units="umol_per_gWW_per_min"/>
             <parameter id="UPPER_BOUND" value="99.0" units="umol_per_gWW_per_min"/>
             <parameter id="OBJECTIVE_COEFFICIENT" value="0.0" units="umol_per_gWW_per_min"/>
             <parameter id="FLUX_VALUE" value="0.0" units="umol_per_gWW_per_min"/>
          </listOfParameters>
        </kineticLaw>
      </reaction>         
      <reaction id="R_JaGC_A" name="Astrocytic L-Glutamate-Hydroxyl Carrier (GC)" reversible="true">
        <listOfReactants>
          <speciesReference species="M_glu_Am" stoichiometry="1"/>
        </listOfReactants>
        <listOfProducts>
          <speciesReference species="M_glu_Ac" stoichiometry="1"/>       
        </listOfProducts>
        <kineticLaw>
          <math xmlns="http://www.w3.org/1998/Math/MathML">
            <ci>FLUX_VALUE</ci>
          </math>
          <listOfParameters>
             <parameter id="LOWER_BOUND" value="-9.9" units="umol_per_gWW_per_min"/>
             <parameter id="UPPER_BOUND" value="99.0" units="umol_per_gWW_per_min"/>
             <parameter id="OBJECTIVE_COEFFICIENT" value="0.0" units="umol_per_gWW_per_min"/>
             <parameter id="FLUX_VALUE" value="0.0" units="umol_per_gWW_per_min"/>
          </listOfParameters>
        </kineticLaw>
      </reaction>         
      <reaction id="R_JaDCC_A" name="Astrocytic Dicarboxylate Carrier (DCC)" reversible="true">
        <listOfReactants>
          <speciesReference species="M_mal_Am" stoichiometry="1"/>
        </listOfReactants>
        <listOfProducts>
          <speciesReference species="M_mal_Ac" stoichiometry="1"/>       
        </listOfProducts>
        <kineticLaw>
          <math xmlns="http://www.w3.org/1998/Math/MathML">
            <ci>FLUX_VALUE</ci>
          </math>
          <listOfParameters>
             <parameter id="LOWER_BOUND" value="-9.9" units="umol_per_gWW_per_min"/>
             <parameter id="UPPER_BOUND" value="99.0" units="umol_per_gWW_per_min"/>
             <parameter id="OBJECTIVE_COEFFICIENT" value="0.0" units="umol_per_gWW_per_min"/>
             <parameter id="FLUX_VALUE" value="0.0" units="umol_per_gWW_per_min"/>
          </listOfParameters>
        </kineticLaw>
      </reaction>         
      <reaction id="R_JaCIC1_A" name="Astrocytic Citrate-Isocitrate Carrier Isoform 1 (CIC1)" reversible="true">
        <listOfReactants>
          <speciesReference species="M_iso_Am" stoichiometry="1"/>
        </listOfReactants>
        <listOfProducts>
          <speciesReference species="M_iso_Ac" stoichiometry="1"/>       
        </listOfProducts>
        <kineticLaw>
          <math xmlns="http://www.w3.org/1998/Math/MathML">
            <ci>FLUX_VALUE</ci>
          </math>
          <listOfParameters>
             <parameter id="LOWER_BOUND" value="-9.9" units="umol_per_gWW_per_min"/>
             <parameter id="UPPER_BOUND" value="99.0" units="umol_per_gWW_per_min"/>
             <parameter id="OBJECTIVE_COEFFICIENT" value="0.0" units="umol_per_gWW_per_min"/>
             <parameter id="FLUX_VALUE" value="0.0" units="umol_per_gWW_per_min"/>
          </listOfParameters>
        </kineticLaw>
      </reaction>  
      <reaction id="R_JaCIC2TCC_A" name="Astrocytic Citrate-Isocitrate Carrier Isoform 2/Tricarboxylate Carrier (CIC2TCC)" reversible="true">
        <listOfReactants>
          <speciesReference species="M_cit_Am" stoichiometry="1"/>
        </listOfReactants>
        <listOfProducts>
          <speciesReference species="M_cit_Ac" stoichiometry="1"/>       
        </listOfProducts>
        <kineticLaw>
          <math xmlns="http://www.w3.org/1998/Math/MathML">
            <ci>FLUX_VALUE</ci>
          </math>
          <listOfParameters>
             <parameter id="LOWER_BOUND" value="-9.9" units="umol_per_gWW_per_min"/>
             <parameter id="UPPER_BOUND" value="99.0" units="umol_per_gWW_per_min"/>
             <parameter id="OBJECTIVE_COEFFICIENT" value="0.0" units="umol_per_gWW_per_min"/>
             <parameter id="FLUX_VALUE" value="0.0" units="umol_per_gWW_per_min"/>
          </listOfParameters>
        </kineticLaw>
      </reaction>       
      <reaction id="R_JaACL_A" name="Astrocytic ATP Citrate Lyase (ACL)" reversible="false">
        <listOfReactants>
          <speciesReference species="M_cit_Ac" stoichiometry="1"/>
          <speciesReference species="M_atp_A" stoichiometry="1"/>
          <speciesReference species="M_coa_A" stoichiometry="1"/>
        </listOfReactants>
        <listOfProducts>
          <speciesReference species="M_oaa_Ac" stoichiometry="1"/>
          <speciesReference species="M_acoa_A" stoichiometry="1"/>
          <speciesReference species="M_adp_A" stoichiometry="1"/>          
        </listOfProducts>
        <kineticLaw>
          <math xmlns="http://www.w3.org/1998/Math/MathML">
            <ci>FLUX_VALUE</ci>
          </math>
          <listOfParameters>
             <parameter id="LOWER_BOUND" value="0.0" units="umol_per_gWW_per_min"/>
             <parameter id="UPPER_BOUND" value="99.0" units="umol_per_gWW_per_min"/>
             <parameter id="OBJECTIVE_COEFFICIENT" value="0.0" units="umol_per_gWW_per_min"/>
             <parameter id="FLUX_VALUE" value="0.0" units="umol_per_gWW_per_min"/>
          </listOfParameters>
        </kineticLaw>
      </reaction>       
      <reaction id="R_JaG3PS_A" name="Astrocytic Glycerol 3-Phosphate Shuttle (G3PS)" reversible="false">
        <listOfReactants>
          <speciesReference species="M_nadh_Ac" stoichiometry="1"/>
          <speciesReference species="M_nad_Am" stoichiometry="0.6667"/>
        </listOfReactants>
        <listOfProducts>
          <speciesReference species="M_nad_Ac" stoichiometry="1"/>
          <speciesReference species="M_nadh_Am" stoichiometry="0.6667"/>         
        </listOfProducts>
        <kineticLaw>
          <math xmlns="http://www.w3.org/1998/Math/MathML">
            <ci>FLUX_VALUE</ci>
          </math>
          <listOfParameters>
             <parameter id="LOWER_BOUND" value="0.0" units="umol_per_gWW_per_min"/>
             <parameter id="UPPER_BOUND" value="99.0" units="umol_per_gWW_per_min"/>
             <parameter id="OBJECTIVE_COEFFICIENT" value="0.0" units="umol_per_gWW_per_min"/>
             <parameter id="FLUX_VALUE" value="0.0" units="umol_per_gWW_per_min"/>
          </listOfParameters>
        </kineticLaw>
      </reaction>       
      <reaction id="R_JaOGC_A" name="Astrocytic Oxoglutarate Carrier (OGC)" reversible="false">
        <listOfReactants>
          <speciesReference species="M_mal_Ac" stoichiometry="1"/>
          <speciesReference species="M_akg_Am" stoichiometry="1"/>
        </listOfReactants>
        <listOfProducts>
          <speciesReference species="M_mal_Am" stoichiometry="1"/>
          <speciesReference species="M_akg_Ac" stoichiometry="1"/>         
        </listOfProducts>
        <kineticLaw>
          <math xmlns="http://www.w3.org/1998/Math/MathML">
            <ci>FLUX_VALUE</ci>
          </math>
          <listOfParameters>
             <parameter id="LOWER_BOUND" value="0.0" units="umol_per_gWW_per_min"/>
             <parameter id="UPPER_BOUND" value="99.0" units="umol_per_gWW_per_min"/>
             <parameter id="OBJECTIVE_COEFFICIENT" value="0.0" units="umol_per_gWW_per_min"/>
             <parameter id="FLUX_VALUE" value="0.0" units="umol_per_gWW_per_min"/>
          </listOfParameters>
        </kineticLaw>
      </reaction>        
      <reaction id="R_JaAGC_A" name="Astrocytic L-Aspartate-L-Glutamate Carrier (AGC)" reversible="false">
        <listOfReactants>
          <speciesReference species="M_glu_Ac" stoichiometry="1"/>
          <speciesReference species="M_asp_Am" stoichiometry="1"/>
        </listOfReactants>
        <listOfProducts>
          <speciesReference species="M_glu_Am" stoichiometry="1"/>
          <speciesReference species="M_asp_Ac" stoichiometry="1"/>         
        </listOfProducts>
        <kineticLaw>
          <math xmlns="http://www.w3.org/1998/Math/MathML">
            <ci>FLUX_VALUE</ci>
          </math>
          <listOfParameters>
             <parameter id="LOWER_BOUND" value="0.0" units="umol_per_gWW_per_min"/>
             <parameter id="UPPER_BOUND" value="99.0" units="umol_per_gWW_per_min"/>
             <parameter id="OBJECTIVE_COEFFICIENT" value="0.0" units="umol_per_gWW_per_min"/>
             <parameter id="FLUX_VALUE" value="0.0" units="umol_per_gWW_per_min"/>
          </listOfParameters>
        </kineticLaw>
      </reaction>     
      <reaction id="R_JacAAT_Ac" name="Astrocytic Cytosolic L-Aspartate Aminotransferase (cAAT)" reversible="true">
        <listOfReactants>
          <speciesReference species="M_asp_Ac" stoichiometry="1"/>
          <speciesReference species="M_akg_Ac" stoichiometry="1"/>
        </listOfReactants>
        <listOfProducts>
          <speciesReference species="M_oaa_Ac" stoichiometry="1"/>
          <speciesReference species="M_glu_Ac" stoichiometry="1"/>        
        </listOfProducts>
        <kineticLaw>
          <math xmlns="http://www.w3.org/1998/Math/MathML">
            <ci>FLUX_VALUE</ci>
          </math>
          <listOfParameters>
             <parameter id="LOWER_BOUND" value="-9.9" units="umol_per_gWW_per_min"/>
             <parameter id="UPPER_BOUND" value="99.0" units="umol_per_gWW_per_min"/>
             <parameter id="OBJECTIVE_COEFFICIENT" value="0.0" units="umol_per_gWW_per_min"/>
             <parameter id="FLUX_VALUE" value="0.0" units="umol_per_gWW_per_min"/>
          </listOfParameters>
        </kineticLaw>
      </reaction>        
      <reaction id="R_JamAAT_Am" name="Astrocytic Mitochondrial L-Aspartate Aminotransferase (mAAT)" reversible="true">
        <listOfReactants>
          <speciesReference species="M_asp_Am" stoichiometry="1"/>
          <speciesReference species="M_akg_Am" stoichiometry="1"/>
        </listOfReactants>
        <listOfProducts>
          <speciesReference species="M_oaa_Am" stoichiometry="1"/>
          <speciesReference species="M_glu_Am" stoichiometry="1"/>        
        </listOfProducts>
        <kineticLaw>
          <math xmlns="http://www.w3.org/1998/Math/MathML">
            <ci>FLUX_VALUE</ci>
          </math>
          <listOfParameters>
             <parameter id="LOWER_BOUND" value="-9.9" units="umol_per_gWW_per_min"/>
             <parameter id="UPPER_BOUND" value="99.0" units="umol_per_gWW_per_min"/>
             <parameter id="OBJECTIVE_COEFFICIENT" value="0.0" units="umol_per_gWW_per_min"/>
             <parameter id="FLUX_VALUE" value="0.0" units="umol_per_gWW_per_min"/>
          </listOfParameters>
        </kineticLaw>
      </reaction>  
      <reaction id="R_JaGDH_A" name="Astrocytic L-Glutamate Dehydrogenase (GDH)" reversible="true">
        <listOfReactants>
          <speciesReference species="M_glu_Am" stoichiometry="1"/>
          <speciesReference species="M_nad_Am" stoichiometry="1"/>
        </listOfReactants>
        <listOfProducts>
          <speciesReference species="M_akg_Am" stoichiometry="1"/>
          <speciesReference species="M_nadh_Am" stoichiometry="1"/>
          <speciesReference species="M_nh4_A" stoichiometry="1"/>          
        </listOfProducts>
        <kineticLaw>
          <math xmlns="http://www.w3.org/1998/Math/MathML">
            <ci>FLUX_VALUE</ci>
          </math>
          <listOfParameters>
             <parameter id="LOWER_BOUND" value="-9.9" units="umol_per_gWW_per_min"/>
             <parameter id="UPPER_BOUND" value="99.0" units="umol_per_gWW_per_min"/>
             <parameter id="OBJECTIVE_COEFFICIENT" value="0.0" units="umol_per_gWW_per_min"/>
             <parameter id="FLUX_VALUE" value="0.0" units="umol_per_gWW_per_min"/>
          </listOfParameters>
        </kineticLaw>
      </reaction>        
      <reaction id="R_JaALAT_A" name="Astrocytic L-Alanine Aminotransferase (ALAT)" reversible="true">
        <listOfReactants>
          <speciesReference species="M_glu_Am" stoichiometry="1"/>
          <speciesReference species="M_pyr_Am" stoichiometry="1"/>
        </listOfReactants>
        <listOfProducts>
          <speciesReference species="M_akg_Am" stoichiometry="1"/>
          <speciesReference species="M_ala_A" stoichiometry="1"/>        
        </listOfProducts>
        <kineticLaw>
          <math xmlns="http://www.w3.org/1998/Math/MathML">
            <ci>FLUX_VALUE</ci>
          </math>
          <listOfParameters>
             <parameter id="LOWER_BOUND" value="-9.9" units="umol_per_gWW_per_min"/>
             <parameter id="UPPER_BOUND" value="99.0" units="umol_per_gWW_per_min"/>
             <parameter id="OBJECTIVE_COEFFICIENT" value="0.0" units="umol_per_gWW_per_min"/>
             <parameter id="FLUX_VALUE" value="0.0" units="umol_per_gWW_per_min"/>
          </listOfParameters>
        </kineticLaw>
      </reaction>        
      <reaction id="R_JaeALA_AE" name="Astrocytic L-Alanine Transporter" reversible="true">
        <listOfReactants>
          <speciesReference species="M_ala_A" stoichiometry="1"/>
        </listOfReactants>
        <listOfProducts>
          <speciesReference species="M_ala_E" stoichiometry="1"/>          
        </listOfProducts>
        <kineticLaw>
          <math xmlns="http://www.w3.org/1998/Math/MathML">
            <ci>FLUX_VALUE</ci>
          </math>
          <listOfParameters>
             <parameter id="LOWER_BOUND" value="-9.9" units="umol_per_gWW_per_min"/>
             <parameter id="UPPER_BOUND" value="99.0" units="umol_per_gWW_per_min"/>
             <parameter id="OBJECTIVE_COEFFICIENT" value="0.0" units="umol_per_gWW_per_min"/>
             <parameter id="FLUX_VALUE" value="0.0" units="umol_per_gWW_per_min"/>
          </listOfParameters>
        </kineticLaw>
      </reaction>       
      <reaction id="R_JaBCAT_A" name="Astrocytic Branched Chain Aminotransferase (BCAT)" reversible="true">
        <listOfReactants>
          <speciesReference species="M_glu_Am" stoichiometry="1"/>
          <speciesReference species="M_bcka_A" stoichiometry="1"/>
        </listOfReactants>
        <listOfProducts>
          <speciesReference species="M_akg_Am" stoichiometry="1"/>
          <speciesReference species="M_bcaa_A" stoichiometry="1"/>       
        </listOfProducts>
        <kineticLaw>
          <math xmlns="http://www.w3.org/1998/Math/MathML">
            <ci>FLUX_VALUE</ci>
          </math>
          <listOfParameters>
             <parameter id="LOWER_BOUND" value="-9.9" units="umol_per_gWW_per_min"/>
             <parameter id="UPPER_BOUND" value="99.0" units="umol_per_gWW_per_min"/>
             <parameter id="OBJECTIVE_COEFFICIENT" value="0.0" units="umol_per_gWW_per_min"/>
             <parameter id="FLUX_VALUE" value="0.0" units="umol_per_gWW_per_min"/>
          </listOfParameters>
        </kineticLaw>
      </reaction>        
      <reaction id="R_JaeBCKA_AE" name="Astrocytic Branched Chain Keto Acid Transporter" reversible="true">
        <listOfReactants>
          <speciesReference species="M_bcka_A" stoichiometry="1"/>
        </listOfReactants>
        <listOfProducts>
          <speciesReference species="M_bcka_E" stoichiometry="1"/>        
        </listOfProducts>
        <kineticLaw>
          <math xmlns="http://www.w3.org/1998/Math/MathML">
            <ci>FLUX_VALUE</ci>
          </math>
          <listOfParameters>
             <parameter id="LOWER_BOUND" value="-9.9" units="umol_per_gWW_per_min"/>
             <parameter id="UPPER_BOUND" value="99.0" units="umol_per_gWW_per_min"/>
             <parameter id="OBJECTIVE_COEFFICIENT" value="0.0" units="umol_per_gWW_per_min"/>
             <parameter id="FLUX_VALUE" value="0.0" units="umol_per_gWW_per_min"/>
          </listOfParameters>
        </kineticLaw>
      </reaction>              
      <reaction id="R_JaeBCAA_AE" name="Astrocytic Branched Chain Amino Acid Transporter" reversible="true">
        <listOfReactants>
          <speciesReference species="M_bcaa_A" stoichiometry="1"/>
        </listOfReactants>
        <listOfProducts>
          <speciesReference species="M_bcaa_E" stoichiometry="1"/>        
        </listOfProducts>
        <kineticLaw>
          <math xmlns="http://www.w3.org/1998/Math/MathML">
            <ci>FLUX_VALUE</ci>
          </math>
          <listOfParameters>
             <parameter id="LOWER_BOUND" value="-9.9" units="umol_per_gWW_per_min"/>
             <parameter id="UPPER_BOUND" value="99.0" units="umol_per_gWW_per_min"/>
             <parameter id="OBJECTIVE_COEFFICIENT" value="0.0" units="umol_per_gWW_per_min"/>
             <parameter id="FLUX_VALUE" value="0.0" units="umol_per_gWW_per_min"/>
          </listOfParameters>
        </kineticLaw>
      </reaction>            
      <reaction id="R_JnOP_N" name="Neuronal Oxidative Phosphorylation" reversible="false">
        <listOfReactants>
          <speciesReference species="M_nadh_Nm" stoichiometry="2"/>
          <speciesReference species="M_adp_N" stoichiometry="5"/>
          <speciesReference species="M_o2_N" stoichiometry="1"/>
        </listOfReactants>
        <listOfProducts>
          <speciesReference species="M_nad_Nm" stoichiometry="2"/>
          <speciesReference species="M_atp_N" stoichiometry="5"/>
          <speciesReference species="M_ros_N" stoichiometry="0.025"/>          
        </listOfProducts>
        <kineticLaw>
          <math xmlns="http://www.w3.org/1998/Math/MathML">
            <ci>FLUX_VALUE</ci>
          </math>
          <listOfParameters>
             <parameter id="LOWER_BOUND" value="0.0" units="umol_per_gWW_per_min"/>
             <parameter id="UPPER_BOUND" value="99.0" units="umol_per_gWW_per_min"/>
             <parameter id="OBJECTIVE_COEFFICIENT" value="0.0" units="umol_per_gWW_per_min"/>
             <parameter id="FLUX_VALUE" value="0.0" units="umol_per_gWW_per_min"/>
          </listOfParameters>
        </kineticLaw>
      </reaction>             
      <reaction id="R_JnATPase_N" name="Neuronal Adenosine Triphosphatases" reversible="false">
        <listOfReactants>
          <speciesReference species="M_atp_N" stoichiometry="1"/>
        </listOfReactants>
        <listOfProducts>
          <speciesReference species="M_adp_N" stoichiometry="1"/>         
        </listOfProducts>
        <kineticLaw>
          <math xmlns="http://www.w3.org/1998/Math/MathML">
            <ci>FLUX_VALUE</ci>
          </math>
          <listOfParameters>
             <parameter id="LOWER_BOUND" value="2.0" units="umol_per_gWW_per_min"/>             <!-- CONSTRAINT -->
             <parameter id="UPPER_BOUND" value="4.0" units="umol_per_gWW_per_min"/>             <!-- CONSTRAINT -->
             <parameter id="OBJECTIVE_COEFFICIENT" value="0.0" units="umol_per_gWW_per_min"/>
             <parameter id="FLUX_VALUE" value="0.0" units="umol_per_gWW_per_min"/>
          </listOfParameters>
        </kineticLaw>
      </reaction>         
      <reaction id="R_JnPPP_N" name="Neuronal Pentose Phosphates Pathway (PPP)" reversible="false">
        <listOfReactants>
          <speciesReference species="M_g6p_N" stoichiometry="3"/>
          <speciesReference species="M_nadp_Nc" stoichiometry="6"/>
        </listOfReactants>
        <listOfProducts>
          <speciesReference species="M_gap_N" stoichiometry="1"/> 
          <speciesReference species="M_f6p_N" stoichiometry="2"/>
          <speciesReference species="M_nadph_Nc" stoichiometry="6"/>        
          <speciesReference species="M_co2_N" stoichiometry="3"/> 
        </listOfProducts>
        <kineticLaw>
          <math xmlns="http://www.w3.org/1998/Math/MathML">
            <ci>FLUX_VALUE</ci>
          </math>
          <listOfParameters>
             <parameter id="LOWER_BOUND" value="0.0" units="umol_per_gWW_per_min"/>
             <parameter id="UPPER_BOUND" value="99.0" units="umol_per_gWW_per_min"/>
             <parameter id="OBJECTIVE_COEFFICIENT" value="0.0" units="umol_per_gWW_per_min"/>
             <parameter id="FLUX_VALUE" value="0.0" units="umol_per_gWW_per_min"/>
          </listOfParameters>
        </kineticLaw>
      </reaction>     
      <reaction id="R_JnGR1_N" name="Neuronal Cytosolic Glutathione Reductase (GR1)" reversible="false">
        <listOfReactants>
          <speciesReference species="M_gssg_N" stoichiometry="1"/>
          <speciesReference species="M_nadph_Nc" stoichiometry="1"/>
        </listOfReactants>
        <listOfProducts>
          <speciesReference species="M_gsh_N" stoichiometry="2"/>
          <speciesReference species="M_nadp_Nc" stoichiometry="1"/>       
        </listOfProducts>
        <kineticLaw>
          <math xmlns="http://www.w3.org/1998/Math/MathML">
            <ci>FLUX_VALUE</ci>
          </math>
          <listOfParameters>
             <parameter id="LOWER_BOUND" value="0.0" units="umol_per_gWW_per_min"/>
             <parameter id="UPPER_BOUND" value="99.0" units="umol_per_gWW_per_min"/>
             <parameter id="OBJECTIVE_COEFFICIENT" value="0.0" units="umol_per_gWW_per_min"/>
             <parameter id="FLUX_VALUE" value="0.0" units="umol_per_gWW_per_min"/>
          </listOfParameters>
        </kineticLaw>
      </reaction>            
      <reaction id="R_JnGR2_N" name="Neuronal Mitochondrial Glutathione Reductase (GR2)" reversible="false">
        <listOfReactants>
          <speciesReference species="M_gssg_N" stoichiometry="1"/>
          <speciesReference species="M_nadph_Nm" stoichiometry="1"/>
        </listOfReactants>
        <listOfProducts>
          <speciesReference species="M_gsh_N" stoichiometry="2"/>
          <speciesReference species="M_nadp_Nm" stoichiometry="1"/>       
        </listOfProducts>
        <kineticLaw>
          <math xmlns="http://www.w3.org/1998/Math/MathML">
            <ci>FLUX_VALUE</ci>
          </math>
          <listOfParameters>
             <parameter id="LOWER_BOUND" value="0.0" units="umol_per_gWW_per_min"/>
             <parameter id="UPPER_BOUND" value="99.0" units="umol_per_gWW_per_min"/>
             <parameter id="OBJECTIVE_COEFFICIENT" value="0.0" units="umol_per_gWW_per_min"/>
             <parameter id="FLUX_VALUE" value="0.0" units="umol_per_gWW_per_min"/>
          </listOfParameters>
        </kineticLaw>
      </reaction>           
      <reaction id="R_JnGPX_N" name="Neuronal Glutathione Peroxidase (GPX)" reversible="false">
        <listOfReactants>
          <speciesReference species="M_gsh_N" stoichiometry="2"/>
          <speciesReference species="M_ros_N" stoichiometry="1"/>
        </listOfReactants>
        <listOfProducts>
          <speciesReference species="M_gssg_N" stoichiometry="1"/>      
        </listOfProducts>
        <kineticLaw>
          <math xmlns="http://www.w3.org/1998/Math/MathML">
            <ci>FLUX_VALUE</ci>
          </math>
          <listOfParameters>
             <parameter id="LOWER_BOUND" value="0.0" units="umol_per_gWW_per_min"/>
             <parameter id="UPPER_BOUND" value="99.0" units="umol_per_gWW_per_min"/>
             <parameter id="OBJECTIVE_COEFFICIENT" value="0.0" units="umol_per_gWW_per_min"/>
             <parameter id="FLUX_VALUE" value="0.0" units="umol_per_gWW_per_min"/>
          </listOfParameters>
        </kineticLaw>
      </reaction>             
      <reaction id="R_JaOP_A" name="Astrocytic Oxidative Phosphorylation" reversible="false">
        <listOfReactants>
          <speciesReference species="M_nadh_Am" stoichiometry="2"/>
          <speciesReference species="M_adp_A" stoichiometry="5"/>
          <speciesReference species="M_o2_A" stoichiometry="1"/>
        </listOfReactants>
        <listOfProducts>
          <speciesReference species="M_nad_Am" stoichiometry="2"/>
          <speciesReference species="M_atp_A" stoichiometry="5"/>
          <speciesReference species="M_ros_A" stoichiometry="0.250"/>          
        </listOfProducts>
        <kineticLaw>
          <math xmlns="http://www.w3.org/1998/Math/MathML">
            <ci>FLUX_VALUE</ci>
          </math>
          <listOfParameters>
             <parameter id="LOWER_BOUND" value="0.0" units="umol_per_gWW_per_min"/>
             <parameter id="UPPER_BOUND" value="99.0" units="umol_per_gWW_per_min"/>
             <parameter id="OBJECTIVE_COEFFICIENT" value="0.0" units="umol_per_gWW_per_min"/>
             <parameter id="FLUX_VALUE" value="0.0" units="umol_per_gWW_per_min"/>
          </listOfParameters>
        </kineticLaw>
      </reaction>              
      <reaction id="R_JaATPase_A" name="Astrocytic Adenosine Triphosphatases" reversible="false">
        <listOfReactants>
          <speciesReference species="M_atp_A" stoichiometry="1"/>
        </listOfReactants>
        <listOfProducts>
          <speciesReference species="M_adp_A" stoichiometry="1"/>         
        </listOfProducts>
        <kineticLaw>
          <math xmlns="http://www.w3.org/1998/Math/MathML">
            <ci>FLUX_VALUE</ci>
          </math>
          <listOfParameters>
             <parameter id="LOWER_BOUND" value="1.0" units="umol_per_gWW_per_min"/>             <!-- CONSTRAINT -->
             <parameter id="UPPER_BOUND" value="2.0" units="umol_per_gWW_per_min"/>             <!-- CONSTRAINT -->
             <parameter id="OBJECTIVE_COEFFICIENT" value="0.0" units="umol_per_gWW_per_min"/>
             <parameter id="FLUX_VALUE" value="0.0" units="umol_per_gWW_per_min"/>
          </listOfParameters>
        </kineticLaw>
      </reaction>              
      <reaction id="R_JaPPP_A" name="Astrocytic Pentose Phosphates Pathway (PPP)" reversible="false">
        <listOfReactants>
          <speciesReference species="M_g6p_A" stoichiometry="3"/>
          <speciesReference species="M_nadp_Ac" stoichiometry="6"/>
        </listOfReactants>
        <listOfProducts>
          <speciesReference species="M_gap_A" stoichiometry="1"/> 
          <speciesReference species="M_f6p_A" stoichiometry="2"/>
          <speciesReference species="M_nadph_Ac" stoichiometry="6"/>        
          <speciesReference species="M_co2_A" stoichiometry="3"/> 
        </listOfProducts>
        <kineticLaw>
          <math xmlns="http://www.w3.org/1998/Math/MathML">
            <ci>FLUX_VALUE</ci>
          </math>
          <listOfParameters>
             <parameter id="LOWER_BOUND" value="0.0" units="umol_per_gWW_per_min"/>
             <parameter id="UPPER_BOUND" value="99.0" units="umol_per_gWW_per_min"/>
             <parameter id="OBJECTIVE_COEFFICIENT" value="0.0" units="umol_per_gWW_per_min"/>
             <parameter id="FLUX_VALUE" value="0.0" units="umol_per_gWW_per_min"/>
          </listOfParameters>
        </kineticLaw>
      </reaction>              
      <reaction id="R_JaGR1_A" name="Astrocytic Cytosolic Glutathione Reductase (GR1)" reversible="false">
        <listOfReactants>
          <speciesReference species="M_gssg_A" stoichiometry="1"/>
          <speciesReference species="M_nadph_Ac" stoichiometry="1"/>
        </listOfReactants>
        <listOfProducts>
          <speciesReference species="M_gsh_A" stoichiometry="2"/>
          <speciesReference species="M_nadp_Ac" stoichiometry="1"/>       
        </listOfProducts>
        <kineticLaw>
          <math xmlns="http://www.w3.org/1998/Math/MathML">
            <ci>FLUX_VALUE</ci>
          </math>
          <listOfParameters>
             <parameter id="LOWER_BOUND" value="0.0" units="umol_per_gWW_per_min"/>
             <parameter id="UPPER_BOUND" value="99.0" units="umol_per_gWW_per_min"/>
             <parameter id="OBJECTIVE_COEFFICIENT" value="0.0" units="umol_per_gWW_per_min"/>
             <parameter id="FLUX_VALUE" value="0.0" units="umol_per_gWW_per_min"/>
          </listOfParameters>
        </kineticLaw>
      </reaction>                 
      <reaction id="R_JaGR2_A" name="Astrocytic Mitochondrial Glutathione Reductase (GR2)" reversible="false">
        <listOfReactants>
          <speciesReference species="M_gssg_A" stoichiometry="1"/>
          <speciesReference species="M_nadph_Am" stoichiometry="1"/>
        </listOfReactants>
        <listOfProducts>
          <speciesReference species="M_gsh_A" stoichiometry="2"/>
          <speciesReference species="M_nadp_Am" stoichiometry="1"/>       
        </listOfProducts>
        <kineticLaw>
          <math xmlns="http://www.w3.org/1998/Math/MathML">
            <ci>FLUX_VALUE</ci>
          </math>
          <listOfParameters>
             <parameter id="LOWER_BOUND" value="0.0" units="umol_per_gWW_per_min"/>
             <parameter id="UPPER_BOUND" value="99.0" units="umol_per_gWW_per_min"/>
             <parameter id="OBJECTIVE_COEFFICIENT" value="0.0" units="umol_per_gWW_per_min"/>
             <parameter id="FLUX_VALUE" value="0.0" units="umol_per_gWW_per_min"/>
          </listOfParameters>
        </kineticLaw>
      </reaction>                
      <reaction id="R_JaGPX_A" name="Astrocytic Glutathione Peroxidase (GPX)" reversible="false">
        <listOfReactants>
          <speciesReference species="M_gsh_A" stoichiometry="2"/>
          <speciesReference species="M_ros_A" stoichiometry="1"/>
        </listOfReactants>
        <listOfProducts>
          <speciesReference species="M_gssg_A" stoichiometry="1"/>      
        </listOfProducts>
        <kineticLaw>
          <math xmlns="http://www.w3.org/1998/Math/MathML">
            <ci>FLUX_VALUE</ci>
          </math>
          <listOfParameters>
             <parameter id="LOWER_BOUND" value="0.0" units="umol_per_gWW_per_min"/>
             <parameter id="UPPER_BOUND" value="99.0" units="umol_per_gWW_per_min"/>
             <parameter id="OBJECTIVE_COEFFICIENT" value="0.0" units="umol_per_gWW_per_min"/>
             <parameter id="FLUX_VALUE" value="0.0" units="umol_per_gWW_per_min"/>
          </listOfParameters>
        </kineticLaw>
      </reaction>   
    </listOfReactions>   
  </model> 
</sbml>
