# Supplementary material for: Computational Flux Balance Analysis Predicts that Stimulation of Energy Metabolism in Astrocytes and their Metabolic Interactions with Neurons Depend on Uptake of K+ Rather than Glutamate
Source: Neurochem Res. 2016 Sep 14;42(1):202–16. doi: 10.1007/s11064-016-2048-0 (PMC5283516; doi:10.1007/s11064-016-2048-0)
Supplement: Supplementary file 16 — Supplementary material 16 (XLSX 63817 KB) [file 11064_2016_2048_MOESM16_ESM.xlsx]

## Sheet: CLP (unconstrained)
0.509885	0.505896	0.307592	0.312848	0.380681	0.430146	0.296767	0.437062	0.509655	0.505502	0.489936	0.350091	0.405963	0.257118	0.508735	0.499322	0.421597	0.254232	0.408855	0.452658	0.325811	0.4929	0.453181	0.398389	0.395862	0.504586	0.500298	0.494157	0.496998	0.479386	0.419065	0.50842	0.000313423	0.321244	0.499542	0.470578	0.486431	0.506775	0.496062	0.362858	0.416995	0.343454	0.452826	0.43495	0.429352	0.0804606	0.499534	0.0656322	0.43692	0.45157
0.509885	0.505896	0.307592	0.312848	0.380681	0.430146	0.296767	0.437062	0.509655	0.505502	0.489936	0.350091	0.405963	0.257118	0.508735	0.499322	0.421597	0.254232	0.408855	0.452658	0.325811	0.4929	0.453181	0.398389	0.395862	0.504586	0.500298	0.494157	0.496998	0.479386	0.419065	0.50842	0.000313423	0.321244	0.499542	0.470578	0.486431	0.506775	0.496062	0.362858	0.416995	0.343454	0.452826	0.43495	0.429352	0.0804606	0.499534	0.0656322	0.43692	0.45157
0.509885	0.505896	0.307592	0.312848	0.380681	0.430146	0.296767	0.437062	0.509655	0.505502	0.489936	0.350091	0.405963	0.257118	0.508735	0.499322	0.421597	0.254232	0.408855	0.452658	0.325811	0.4929	0.453181	0.398389	0.395862	0.504586	0.500298	0.494157	0.496998	0.479386	0.419065	0.50842	0.000313423	0.321244	0.499542	0.470578	0.486431	0.506775	0.496062	0.362858	0.416995	0.343454	0.452826	0.43495	0.429352	0.0804606	0.499534	0.0656322	0.43692	0.45157
10.8776	10.7925	6.56627	6.68416	8.13024	9.17755	6.34534	9.32399	10.8728	10.7845	10.4569	7.47935	8.6643	5.49596	10.8531	10.6557	9.01133	5.42388	8.72349	9.67581	6.96369	10.5173	9.67009	8.49939	8.44568	10.7657	10.6738	10.5422	10.6027	10.2275	8.9528	10.8465	0.00882246	6.85526	10.657	10.0503	10.3827	10.8122	10.5836	7.74183	8.89667	7.33171	9.67672	9.28922	9.16517	1.71845	10.6567	1.40505	9.34225	9.63427
4.16404	4.13141	2.50769	2.54486	3.09984	3.51177	2.40927	3.56932	4.16207	4.12785	3.99619	2.84833	3.31163	2.08902	4.15463	4.07427	3.42579	2.07597	3.33774	3.6776	2.64772	4.02322	3.69874	3.25308	3.23226	4.1196	4.08503	4.03541	4.0587	3.91441	3.40961	4.15192	0.00042353	2.62143	4.07947	3.83169	3.96698	4.13762	4.05018	2.96249	3.40469	2.80018	3.68163	3.54182	3.50072	0.655135	4.07953	0.531104	3.5469	3.68703
7.8182	7.75692	4.7078	4.77688	5.819	6.59339	4.52178	6.70158	7.81448	7.75019	7.50244	5.34657	6.21729	3.92092	7.80053	7.64921	6.42998	3.89772	6.26663	6.90255	4.96962	7.55353	6.94431	6.10777	6.06866	7.73462	7.66977	7.57665	7.62041	7.34944	6.40015	7.79543	0.000533637	4.92162	7.65941	7.1928	7.44754	7.76846	7.6043	5.56212	6.39238	5.25691	6.91044	6.64868	6.57209	1.22981	7.65953	0.996576	6.65689	6.92249
10.9625	10.8765	6.60031	6.69604	8.15748	9.24487	6.33752	9.39678	10.9572	10.867	10.5188	7.49471	8.71699	5.49571	10.9377	10.7248	9.01257	5.46522	8.78666	9.67483	6.96572	10.5909	9.73669	8.56408	8.5092	10.8451	10.7542	10.6237	10.6851	10.3051	8.97164	10.9305	0.000330321	6.90057	10.7398	10.0833	10.4417	10.8925	10.6624	7.7989	8.96307	7.37019	9.68642	9.3206	9.21411	1.72402	10.74	1.39642	9.32995	9.70638
0.509935	0.506128	0.320511	0.343045	0.407833	0.433425	0.339734	0.437102	0.509998	0.506757	0.504806	0.382331	0.417192	0.289446	0.508849	0.509923	0.473362	0.254999	0.412588	0.509973	0.365017	0.499296	0.459875	0.399673	0.397701	0.508142	0.502497	0.494785	0.497345	0.481097	0.457318	0.508954	0.0067217	0.327417	0.499893	0.504658	0.503043	0.509912	0.499034	0.365413	0.419322	0.357527	0.502155	0.465787	0.446314	0.0863393	0.499538	0.0803086	0.500761	0.453933
0.509935	0.506128	0.320511	0.343045	0.407833	0.433425	0.339734	0.437102	0.509998	0.506757	0.504806	0.382331	0.417192	0.289446	0.508849	0.509923	0.473362	0.254999	0.412588	0.509973	0.365017	0.499296	0.459875	0.399673	0.397701	0.508142	0.502497	0.494785	0.497345	0.481097	0.457318	0.508954	0.0067217	0.327417	0.499893	0.504658	0.503043	0.509912	0.499034	0.365413	0.419322	0.357527	0.502155	0.465787	0.446314	0.0863393	0.499538	0.0803086	0.500761	0.453933
0.509935	0.506128	0.320511	0.343045	0.407833	0.433425	0.339734	0.437102	0.509998	0.506757	0.504806	0.382331	0.417192	0.289446	0.508849	0.509923	0.473362	0.254999	0.412588	0.509973	0.365017	0.499296	0.459875	0.399673	0.397701	0.508142	0.502497	0.494785	0.497345	0.481097	0.457318	0.508954	0.0067217	0.327417	0.499893	0.504658	0.503043	0.509912	0.499034	0.365413	0.419322	0.357527	0.502155	0.465787	0.446314	0.0863393	0.499538	0.0803086	0.500761	0.453933
0.509935	0.506128	0.320511	0.343045	0.407833	0.433425	0.339734	0.437102	0.509998	0.506757	0.504806	0.382331	0.417192	0.289446	0.508849	0.509923	0.473362	0.254999	0.412588	0.509973	0.365017	0.499296	0.459875	0.399673	0.397701	0.508142	0.502497	0.494785	0.497345	0.481097	0.457318	0.508954	0.0067217	0.327417	0.499893	0.504658	0.503043	0.509912	0.499034	0.365413	0.419322	0.357527	0.502155	0.465787	0.446314	0.0863393	0.499538	0.0803086	0.500761	0.453933
0.715176	0.748688	0.501153	0.512737	0.534818	0.599952	0.520064	0.658471	0.692239	0.761199	0.67492	0.524784	0.653122	0.430258	0.687826	0.7494	0.589178	0.499722	0.587685	0.697673	0.541289	0.747447	0.708299	0.58309	0.626861	0.703904	0.709289	0.688459	0.72398	0.721492	0.61045	0.660129	0.141062	0.493757	0.731817	0.674244	0.67809	0.767096	0.690565	0.551633	0.589577	0.482512	0.693374	0.599838	0.585673	0.244901	0.758996	0.232652	0.644342	0.666624
0.0851876	0.621435	0.031329	5.11083e-06	0.482777	0.431147	0.321347	0.570502	0.073089	0.505079	0.674856	0.431301	0.00935214	0.41966	0.233589	0.599011	0.445234	0.49392	0.2872	0.69518	7.88567e-05	0.187562	0.0882487	0.0946062	0.521708	0.65416	0.064745	0.688453	0.126102	0.568086	0.567462	0.100493	0.090769	0.470233	0.269614	0.466619	0.565167	0.000874009	0.434337	0.011464	0.589119	0.409447	0.21707	0.396689	0.0906031	0.226915	0.363888	0.171712	0.460007	0.666159
0.629988	0.127253	0.469824	0.512732	0.0520414	0.168805	0.198718	0.0879693	0.61915	0.25612	6.44538e-05	0.0934826	0.64377	0.0105977	0.454237	0.150388	0.143944	0.00580198	0.300485	0.00249285	0.54121	0.559885	0.62005	0.488484	0.105153	0.0497447	0.644544	5.6262e-06	0.597878	0.153406	0.0429876	0.559635	0.0502932	0.0235246	0.462203	0.207625	0.112923	0.766222	0.256229	0.540169	0.000458436	0.0730656	0.476304	0.20315	0.49507	0.017986	0.395108	0.0609407	0.184335	0.000464411
3.88342	4.06506	2.70579	2.80926	2.85337	3.25838	2.81372	3.55162	3.73376	4.03299	3.56296	2.80765	3.54811	2.1972	3.74081	3.87451	3.18932	2.67638	3.13376	3.68398	2.86138	4.06784	3.81489	3.14664	3.37046	3.74758	3.86833	3.67532	3.94477	3.89741	3.22245	3.59618	0.732541	2.60508	3.9796	3.58171	3.59801	4.11721	3.73583	2.97038	3.1151	2.60735	3.71361	3.21565	3.13325	1.3068	4.08243	1.26723	3.51046	3.57278
2.80812	2.93612	1.97948	2.2658	1.80923	2.34233	2.01059	2.34807	2.83887	2.66518	2.18475	1.67946	2.61382	1.29337	2.77057	2.61334	2.19748	1.61278	2.00406	2.46574	2.02035	3.02936	2.77438	2.37796	2.23437	2.37973	3.0439	2.18706	2.92983	2.75804	1.91293	2.69433	0.369913	1.82745	2.89102	2.16018	2.57341	3.05794	2.57824	2.18342	1.96719	1.75518	2.63559	2.13612	2.15037	0.736808	2.61463	0.954906	2.5968	2.2612
1.0753	1.12895	0.726309	0.543459	1.04413	0.916051	0.803136	1.20355	0.894893	1.36781	1.37821	1.1282	0.934288	0.90383	0.970233	1.26117	0.991842	1.0636	1.1297	1.21824	0.841025	1.03848	1.04051	0.768679	1.13608	1.36785	0.824427	1.48826	1.01494	1.13937	1.30953	0.901851	0.362627	0.777631	1.08858	1.42153	1.0246	1.05927	1.1576	0.786958	1.14791	0.852168	1.07802	1.07953	0.98288	0.569995	1.46779	0.312328	0.913661	1.31158
3.11844	3.18657	2.5072	2.51951	2.20902	3.28989	2.22616	3.33141	4.00386	3.65315	2.76359	2.21305	3.1118	1.69418	3.05216	3.51112	2.48747	2.25882	2.7904	2.76837	2.67831	3.30543	3.26523	3.16602	2.64434	2.87196	3.49028	2.93091	3.58346	3.04802	2.66939	3.68721	0.344618	2.58766	3.46938	3.0523	3.38418	3.66553	3.65834	2.66069	2.49998	2.40404	3.28317	2.56927	2.80757	0.834781	3.69775	1.06957	3.05144	3.07045
1.17261	1.30556	0.499719	0.556912	0.999892	0.309821	0.89423	0.619416	0.149576	0.914048	1.28593	0.935652	0.806931	0.887373	1.0748	0.985282	1.0476	0.739506	0.73571	1.41766	0.569423	1.17925	0.984564	0.332516	1.11682	1.35146	0.765451	1.19984	0.760425	1.28093	0.993304	0.273559	0.501755	0.374888	0.921523	0.993164	0.684361	0.937048	0.48505	0.649113	1.03749	0.491035	0.877076	1.02976	0.706464	0.634624	0.856225	0.326344	0.814608	0.929287
4.29105	4.49213	3.00692	3.07642	3.20891	3.59971	3.12039	3.95083	4.15343	4.5672	4.04952	3.1487	3.91873	2.58155	4.12696	4.4964	3.53507	2.99833	3.52611	4.18604	3.24773	4.48468	4.24979	3.49854	3.76117	4.22343	4.25573	4.13075	4.34388	4.32895	3.6627	3.96077	0.846373	2.96254	4.3909	4.04547	4.06854	4.60257	4.14339	3.3098	3.53746	2.89507	4.16025	3.59903	3.51404	1.4694	4.55398	1.39591	3.86605	3.99974
-1.17425	-0.251913	-0.399249	-1.02546	0.282787	0.800905	-0.333011	1.13309	0.11924	0.702379	0.589135	0.507927	-0.862909	0.408093	-0.905728	0.853433	-0.190867	0.978771	0.410583	-0.00464882	-0.457852	-1.11969	-0.89196	-0.17215	0.22167	0.388566	-1.10851	0.987363	-0.60057	-0.21586	0.853143	-0.0308786	-0.074691	0.934695	-0.418993	0.71741	0.495115	-1.02982	0.838218	-0.674159	0.548708	0.640961	-0.318983	-0.0408366	-0.31612	0.170411	0.680942	-0.0136086	-0.121839	1.06302
1.17425	0.251913	0.399249	1.02546	-0.282787	-0.800905	0.333011	-1.13309	-0.11924	-0.702379	-0.589135	-0.507927	0.862909	-0.408093	0.905728	-0.853433	0.190867	-0.978771	-0.410583	0.00464882	0.457852	1.11969	0.89196	0.17215	-0.22167	-0.388566	1.10851	-0.987363	0.60057	0.21586	-0.853143	0.0308786	0.074691	-0.934695	0.418993	-0.71741	-0.495115	1.02982	-0.838218	0.674159	-0.548708	-0.640961	0.318983	0.0408366	0.31612	-0.170411	-0.680942	0.0136086	0.121839	-1.06302
0.0851876	0.621435	0.031329	5.11083e-06	0.482777	0.431147	0.321347	0.570502	0.073089	0.505079	0.674856	0.431301	0.00935214	0.41966	0.233589	0.599011	0.445234	0.49392	0.2872	0.69518	7.88567e-05	0.187562	0.0882487	0.0946062	0.521708	0.65416	0.064745	0.688453	0.126102	0.568086	0.567462	0.100493	0.090769	0.470233	0.269614	0.466619	0.565167	0.000874009	0.434337	0.011464	0.589119	0.409447	0.21707	0.396689	0.0906031	0.226915	0.363888	0.171712	0.460007	0.666159
0.0515322	0.618369	0.027351	3.58973e-06	0.475893	0.431147	0.318435	0.553583	0.0398143	0.502866	0.672659	0.427178	-0.0103864	0.419658	0.233287	0.594401	0.44384	0.493846	0.26454	0.693416	3.8136e-06	0.187562	0.0725329	0.0930777	0.521289	0.636911	0.0644149	0.680485	0.0941217	0.550766	0.567356	0.0945646	0.0894099	0.464934	0.233701	0.456692	0.564922	0.000870445	0.431781	-0.000510698	0.583748	0.404995	0.208837	0.387031	0.0744701	0.225619	0.357263	0.167722	0.459875	0.64256
0.0739691	0.620413	0.030003	4.6038e-06	0.480482	0.431147	0.320376	0.564862	0.0619974	0.504342	0.674124	0.429927	0.00277263	0.41966	0.233488	0.597475	0.44477	0.493895	0.279647	0.694592	5.38424e-05	0.187562	0.0830101	0.0940967	0.521569	0.64841	0.064635	0.685797	0.115442	0.562313	0.567427	0.098517	0.090316	0.468467	0.257643	0.46331	0.565085	0.000872821	0.433485	0.00747246	0.587329	0.407963	0.214326	0.39347	0.0852254	0.226483	0.36168	0.170382	0.459963	0.658293
0.0739691	0.620413	0.030003	4.6038e-06	0.480482	0.431147	0.320376	0.564862	0.0619974	0.504342	0.674124	0.429927	0.00277263	0.41966	0.233488	0.597475	0.44477	0.493895	0.279647	0.694592	5.38424e-05	0.187562	0.0830101	0.0940967	0.521569	0.64841	0.064635	0.685797	0.115442	0.562313	0.567427	0.098517	0.090316	0.468467	0.257643	0.46331	0.565085	0.000872821	0.433485	0.00747246	0.587329	0.407963	0.214326	0.39347	0.0852254	0.226483	0.36168	0.170382	0.459963	0.658293
0.0739691	0.620413	0.030003	4.6038e-06	0.480482	0.431147	0.320376	0.564862	0.0619974	0.504342	0.674124	0.429927	0.00277263	0.41966	0.233488	0.597475	0.44477	0.493895	0.279647	0.694592	5.38424e-05	0.187562	0.0830101	0.0940967	0.521569	0.64841	0.064635	0.685797	0.115442	0.562313	0.567427	0.098517	0.090316	0.468467	0.257643	0.46331	0.565085	0.000872821	0.433485	0.00747246	0.587329	0.407963	0.214326	0.39347	0.0852254	0.226483	0.36168	0.170382	0.459963	0.658293
0.159157	1.24185	0.061332	9.71463e-06	0.963259	0.862294	0.641723	1.13536	0.135086	1.00942	1.34898	0.861228	0.0121248	0.83932	0.467077	1.19649	0.890004	0.987815	0.566847	1.38977	0.000132699	0.375124	0.171259	0.188703	1.04328	1.30257	0.12938	1.37425	0.241544	1.1304	1.13489	0.19901	0.181085	0.938699	0.527257	0.929929	1.13025	0.00174683	0.867821	0.0189365	1.17645	0.81741	0.431396	0.790158	0.175829	0.453398	0.725567	0.342094	0.919969	1.32445
0.159157	1.24185	0.061332	9.71463e-06	0.963259	0.862294	0.641723	1.13536	0.135086	1.00942	1.34898	0.861228	0.0121248	0.83932	0.467077	1.19649	0.890004	0.987815	0.566847	1.38977	0.000132699	0.375124	0.171259	0.188703	1.04328	1.30257	0.12938	1.37425	0.241544	1.1304	1.13489	0.19901	0.181085	0.938699	0.527257	0.929929	1.13025	0.00174683	0.867821	0.0189365	1.17645	0.81741	0.431396	0.790158	0.175829	0.453398	0.725567	0.342094	0.919969	1.32445
0.159157	1.24185	0.061332	9.71463e-06	0.963259	0.862294	0.641723	1.13536	0.135086	1.00942	1.34898	0.861228	0.0121248	0.83932	0.467077	1.19649	0.890004	0.987815	0.566847	1.38977	0.000132699	0.375124	0.171259	0.188703	1.04328	1.30257	0.12938	1.37425	0.241544	1.1304	1.13489	0.19901	0.181085	0.938699	0.527257	0.929929	1.13025	0.00174683	0.867821	0.0189365	1.17645	0.81741	0.431396	0.790158	0.175829	0.453398	0.725567	0.342094	0.919969	1.32445
0.159157	1.24185	0.061332	9.71463e-06	0.963259	0.862294	0.641723	1.13536	0.135086	1.00942	1.34898	0.861228	0.0121248	0.83932	0.467077	1.19649	0.890004	0.987815	0.566847	1.38977	0.000132699	0.375124	0.171259	0.188703	1.04328	1.30257	0.12938	1.37425	0.241544	1.1304	1.13489	0.19901	0.181085	0.938699	0.527257	0.929929	1.13025	0.00174683	0.867821	0.0189365	1.17645	0.81741	0.431396	0.790158	0.175829	0.453398	0.725567	0.342094	0.919969	1.32445
0.159157	1.24185	0.061332	9.71463e-06	0.963259	0.862294	0.641723	1.13536	0.135086	1.00942	1.34898	0.861228	0.0121248	0.83932	0.467077	1.19649	0.890004	0.987815	0.566847	1.38977	0.000132699	0.375124	0.171259	0.188703	1.04328	1.30257	0.12938	1.37425	0.241544	1.1304	1.13489	0.19901	0.181085	0.938699	0.527257	0.929929	1.13025	0.00174683	0.867821	0.0189365	1.17645	0.81741	0.431396	0.790158	0.175829	0.453398	0.725567	0.342094	0.919969	1.32445
-1.17425	-0.251913	-0.399249	-1.02546	0.282787	0.800905	-0.333011	1.13309	0.11924	0.702379	0.589135	0.507927	-0.862909	0.408093	-0.905728	0.853433	-0.190867	0.978771	0.410583	-0.00464882	-0.457852	-1.11969	-0.89196	-0.17215	0.22167	0.388566	-1.10851	0.987363	-0.60057	-0.21586	0.853143	-0.0308786	-0.074691	0.934695	-0.418993	0.71741	0.495115	-1.02982	0.838218	-0.674159	0.548708	0.640961	-0.318983	-0.0408366	-0.31612	0.170411	0.680942	-0.0136086	-0.121839	1.06302
4.01039e-06	0.000214056	0.000263933	0.0301964	0.026573	0.00322349	0.0427659	3.98045e-05	0.00026918	0.000296316	0.00231546	0.0151404	0.00799034	0.0127001	6.57648e-05	0.000668669	0.0438601	7.87788e-05	0.000975643	0.0509823	0.00270016	0.00509916	0.000629621	0.000544706	0.0007815	0.00296417	7.84267e-07	1.59131e-05	0.000238641	0.000468936	0.00244231	0.000338684	0.00177457	0.000517241	8.21723e-05	0.0146613	0.00011166	0.00116108	0.00244171	0.000393592	0.00186606	0.00100191	0.022906	0.0297689	0.0112729	0.00425149	2.48265e-06	0.00193451	8.21637e-05	5.88218e-05
4.62587e-05	1.76598e-05	0.012655	6.00263e-08	0.000579211	5.54776e-05	0.000201007	3.30566e-07	7.42045e-05	0.000958807	0.0125539	0.0171002	0.00323789	0.0196278	4.82649e-05	0.00993147	0.00790488	0.00068819	0.00275731	0.00633292	0.0365061	0.00129698	0.00606441	0.000739389	0.00105673	0.000591673	0.00219804	0.000611673	0.000107721	0.00124217	0.0358106	0.000194464	0.00463371	0.00565637	0.000269354	0.0194193	0.0164999	0.00197634	0.000530362	0.00216107	0.000460473	0.0130708	0.0264232	0.00106751	0.00568884	0.0016273	1.37279e-06	0.0127419	0.0637585	0.00230421
0.629988	0.127253	0.469824	0.512732	0.0520414	0.168805	0.198718	0.0879693	0.61915	0.25612	6.44538e-05	0.0934826	0.64377	0.0105977	0.454237	0.150388	0.143944	0.00580198	0.300485	0.00249285	0.54121	0.559885	0.62005	0.488484	0.105153	0.0497447	0.644544	5.6262e-06	0.597878	0.153406	0.0429876	0.559635	0.0502932	0.0235246	0.462203	0.207625	0.112923	0.766222	0.256229	0.540169	0.000458436	0.0730656	0.476304	0.20315	0.49507	0.017986	0.395108	0.0609407	0.184335	0.000464411
0.62986	0.123254	0.421784	0.512712	0.0516828	0.116597	0.153765	0.085582	0.534769	0.255978	-5.82298e-05	0.0510085	0.642718	0.0105259	0.45417	0.140067	0.063912	0.00578916	0.300388	0.00248841	0.541102	0.559885	0.620041	0.408555	0.101022	0.0485593	0.634159	-1.10513e-05	0.525382	0.151888	0.0426821	0.472916	0.0502863	0.0191703	0.334419	0.198109	0.0233985	0.765809	0.249947	0.442847	0.000134789	0.0308968	0.402663	0.199293	0.466616	0.0178594	0.394154	0.0609359	0.0707702	0.000428609
0.629945	0.12592	0.453811	0.512725	0.0519219	0.151402	0.183733	0.0871735	0.591023	0.256073	2.35593e-05	0.0793246	0.643419	0.0105738	0.454215	0.146948	0.117267	0.00579771	0.300453	0.00249137	0.541174	0.559885	0.620047	0.461841	0.103776	0.0493495	0.641082	6.70272e-08	0.573713	0.1529	0.0428858	0.530729	0.0502909	0.0220732	0.419608	0.204453	0.0830817	0.766084	0.254135	0.507729	0.000350554	0.0590093	0.451757	0.201864	0.485585	0.0179438	0.39479	0.0609391	0.14648	0.000452477
0.629945	0.12592	0.453811	0.512725	0.0519219	0.151402	0.183733	0.0871735	0.591023	0.256073	2.35593e-05	0.0793246	0.643419	0.0105738	0.454215	0.146948	0.117267	0.00579771	0.300453	0.00249137	0.541174	0.559885	0.620047	0.461841	0.103776	0.0493495	0.641082	6.70272e-08	0.573713	0.1529	0.0428858	0.530729	0.0502909	0.0220732	0.419608	0.204453	0.0830817	0.766084	0.254135	0.507729	0.000350554	0.0590093	0.451757	0.201864	0.485585	0.0179438	0.39479	0.0609391	0.14648	0.000452477
0.629945	0.12592	0.453811	0.512725	0.0519219	0.151402	0.183733	0.0871735	0.591023	0.256073	2.35593e-05	0.0793246	0.643419	0.0105738	0.454215	0.146948	0.117267	0.00579771	0.300453	0.00249137	0.541174	0.559885	0.620047	0.461841	0.103776	0.0493495	0.641082	6.70272e-08	0.573713	0.1529	0.0428858	0.530729	0.0502909	0.0220732	0.419608	0.204453	0.0830817	0.766084	0.254135	0.507729	0.000350554	0.0590093	0.451757	0.201864	0.485585	0.0179438	0.39479	0.0609391	0.14648	0.000452477
1.25993	0.253172	0.923635	1.02546	0.103963	0.320207	0.382451	0.175143	1.21017	0.512192	8.80131e-05	0.172807	1.28719	0.0211715	0.908452	0.297336	0.26121	0.0115997	0.600938	0.00498422	1.08238	1.11977	1.2401	0.950324	0.208929	0.0990942	1.28563	5.69322e-06	1.17159	0.306306	0.0858733	1.09036	0.100584	0.0455978	0.881811	0.412078	0.196005	1.53231	0.510363	1.0479	0.00080899	0.132075	0.928061	0.405014	0.980656	0.0359298	0.789898	0.12188	0.330815	0.000916888
1.25993	0.253172	0.923635	1.02546	0.103963	0.320207	0.382451	0.175143	1.21017	0.512192	8.80131e-05	0.172807	1.28719	0.0211715	0.908452	0.297336	0.26121	0.0115997	0.600938	0.00498422	1.08238	1.11977	1.2401	0.950324	0.208929	0.0990942	1.28563	5.69322e-06	1.17159	0.306306	0.0858733	1.09036	0.100584	0.0455978	0.881811	0.412078	0.196005	1.53231	0.510363	1.0479	0.00080899	0.132075	0.928061	0.405014	0.980656	0.0359298	0.789898	0.12188	0.330815	0.000916888
1.25993	0.253172	0.923635	1.02546	0.103963	0.320207	0.382451	0.175143	1.21017	0.512192	8.80131e-05	0.172807	1.28719	0.0211715	0.908452	0.297336	0.26121	0.0115997	0.600938	0.00498422	1.08238	1.11977	1.2401	0.950324	0.208929	0.0990942	1.28563	5.69322e-06	1.17159	0.306306	0.0858733	1.09036	0.100584	0.0455978	0.881811	0.412078	0.196005	1.53231	0.510363	1.0479	0.00080899	0.132075	0.928061	0.405014	0.980656	0.0359298	0.789898	0.12188	0.330815	0.000916888
1.25993	0.253172	0.923635	1.02546	0.103963	0.320207	0.382451	0.175143	1.21017	0.512192	8.80131e-05	0.172807	1.28719	0.0211715	0.908452	0.297336	0.26121	0.0115997	0.600938	0.00498422	1.08238	1.11977	1.2401	0.950324	0.208929	0.0990942	1.28563	5.69322e-06	1.17159	0.306306	0.0858733	1.09036	0.100584	0.0455978	0.881811	0.412078	0.196005	1.53231	0.510363	1.0479	0.00080899	0.132075	0.928061	0.405014	0.980656	0.0359298	0.789898	0.12188	0.330815	0.000916888
1.25993	0.253172	0.923635	1.02546	0.103963	0.320207	0.382451	0.175143	1.21017	0.512192	8.80131e-05	0.172807	1.28719	0.0211715	0.908452	0.297336	0.26121	0.0115997	0.600938	0.00498422	1.08238	1.11977	1.2401	0.950324	0.208929	0.0990942	1.28563	5.69322e-06	1.17159	0.306306	0.0858733	1.09036	0.100584	0.0455978	0.881811	0.412078	0.196005	1.53231	0.510363	1.0479	0.00080899	0.132075	0.928061	0.405014	0.980656	0.0359298	0.789898	0.12188	0.330815	0.000916888
1.17425	0.251913	0.399249	1.02546	-0.282787	-0.800905	0.333011	-1.13309	-0.11924	-0.702379	-0.589135	-0.507927	0.862909	-0.408093	0.905728	-0.853433	0.190867	-0.978771	-0.410583	0.00464882	0.457852	1.11969	0.89196	0.17215	-0.22167	-0.388566	1.10851	-0.987363	0.60057	0.21586	-0.853143	0.0308786	0.074691	-0.934695	0.418993	-0.71741	-0.495115	1.02982	-0.838218	0.674159	-0.548708	-0.640961	0.318983	0.0408366	0.31612	-0.170411	-0.680942	0.0136086	0.121839	-1.06302
0.102184	0.102881	0.00428912	0.000170397	0.00837607	2.52708e-06	0.0730524	0.0461554	0.0191476	0.110023	0.0246845	0.0932997	0.0338611	0.122939	0.18444	0.228992	0.00933827	0.0548363	0.0327714	0.304546	0.0769395	0.0486912	0.128262	0.000202404	0.233369	0.211532	0.00031977	0.000334857	0.0158937	0.00190368	0.181691	2.46051e-05	0.0477575	0.0937197	4.88038e-05	0.126769	0.0125856	0.168338	0.0860009	0.0016647	7.73089e-06	0.000936067	0.0380163	0.0530367	0.143565	0.000305731	0.0095154	2.18538e-06	2.93587e-07	0.000102211
0.16636	0.123837	0.00257578	2.75755e-05	0.00528547	0.0366174	0.01291	0.24992	0.0139066	0.161606	0.196522	0.103796	0.0291344	0.102865	0.0523409	0.0525974	0.0185854	0.210908	0.133102	2.73985e-06	0.133089	0.194079	0.131821	0.00035152	0.0423025	0.126647	0.0142546	0.355102	0.0840775	0.0217586	0.0851123	2.36525e-06	0.017626	8.74882e-06	0.00230503	0.209581	0.000190877	0.0941546	0.0489516	0.000309089	0.000147833	0.00991803	0.0803032	0.000941638	4.77888e-05	0.141887	0.355291	1.99556e-07	4.00814e-07	0.0163983
0.268594	0.22695	0.0197838	0.0303944	0.0408138	0.0398989	0.128929	0.296116	0.0333976	0.272884	0.236076	0.229337	0.0742237	0.258132	0.236895	0.29219	0.0796887	0.266512	0.169606	0.361864	0.249235	0.249166	0.266777	0.00183802	0.27751	0.341735	0.0167732	0.356065	0.100318	0.0253734	0.305056	0.000560118	0.0717918	0.0999021	0.00270536	0.37043	0.029388	0.26563	0.137925	0.00452845	0.00248209	0.0249268	0.167649	0.0848147	0.160575	0.148071	0.36481	0.0146788	0.0638414	0.0188635
1.33341	1.49398	0.460844	1.05566	0.707044	0.0646129	1.0175	0.00231428	0.0161156	0.307339	0.76216	0.368441	0.883024	0.443927	1.37287	0.343722	1.12473	0.00912263	0.157239	1.4454	0.460685	1.49992	1.06385	0.361398	0.822389	0.916968	1.23789	0.386904	0.842353	1.34673	0.284188	0.230227	0.25755	0.00452138	0.946332	0.22718	0.635248	1.03273	0.0320446	0.693489	0.629606	0.177451	0.773285	0.860764	0.503221	0.287238	0.0446278	0.357637	1.04189	0.26149
1.02823	1.06101	0.825794	0.819705	0.715943	1.09444	0.712437	1.1048	1.3233	1.21614	0.910553	0.714815	1.0232	0.543173	1.01721	1.16177	0.794181	0.752406	0.920092	0.883993	0.866607	1.09755	1.07871	1.05398	0.880083	0.949201	1.16185	0.973896	1.18359	1.00909	0.864261	1.22674	0.110147	0.85667	1.14425	0.991404	1.1169	1.21975	1.21661	0.881201	0.829985	0.790481	1.05876	0.832647	0.919173	0.273909	1.23037	0.345409	0.974543	1.01404
1.98343	2.49687	1.05614	1.84517	0.763767	1.09749	1.40931	1.10584	1.33913	1.22816	0.913141	0.715346	1.86601	0.543174	2.30222	1.47011	1.13214	0.752459	0.922582	1.42846	0.86696	2.59035	1.86555	1.1557	1.05426	0.988515	2.32152	0.97392	1.93538	1.99659	0.866464	1.33767	0.247631	0.857076	2.07649	0.991434	1.18172	2.16166	1.21901	1.31842	0.843305	0.944564	1.74604	1.20703	0.930971	0.29609	1.23704	0.349242	1.97562	1.01488
1.02823	1.06101	0.825794	0.819705	0.715943	1.09444	0.712437	1.1048	1.3233	1.21614	0.910553	0.714815	1.0232	0.543173	1.01721	1.16177	0.794181	0.752406	0.920092	0.883993	0.866607	1.09755	1.07871	1.05398	0.880083	0.949201	1.16185	0.973896	1.18359	1.00909	0.864261	1.22674	0.110147	0.85667	1.14425	0.991404	1.1169	1.21975	1.21661	0.881201	0.829985	0.790481	1.05876	0.832647	0.919173	0.273909	1.23037	0.345409	0.974543	1.01404
1.02539	0.993975	0.797182	0.79326	0.711633	1.03916	0.710964	1.07998	1.31922	1.15519	0.875198	0.713316	1.00856	0.543171	0.948663	1.11626	0.793797	0.713001	0.919045	0.883194	0.855454	1.02821	1.04747	0.998867	0.8269	0.927762	1.08861	0.935783	1.17466	0.976494	0.854902	1.17177	0.110026	0.827755	1.14416	0.991335	1.06967	1.14645	1.16024	0.85312	0.793873	0.769576	1.05866	0.829396	0.914641	0.26396	1.17826	0.344193	0.973728	1.00707
0.00272595	0.0128398	0.0265645	0.0264441	0.00173154	7.67761e-06	0.000684463	0.0236526	0.00407552	0.0596553	0.0301916	0.00106612	0.0140471	1.14447e-06	0.000348122	0.027237	0.000164592	0.0353637	0.000703588	0.000300111	0.00689308	0.0673472	0.0135976	0.0100898	0.00245095	0.00838192	0.000145644	0.00580034	0.00164937	0.0167536	0.00589968	0.00211554	5.20632e-05	0.0284499	7.34658e-05	2.85187e-05	0.0108069	0.073294	0.0440406	0.0269981	0.0283174	0.00112621	2.96462e-05	0.00242439	0.000646306	0.00500984	0.0503303	0.000266815	1.43159e-06	0.00553436
0.000116132	0.0541992	0.00204757	1.36302e-06	0.00257848	0.0552707	0.000789059	0.00117061	3.52133e-06	0.00129158	0.00516332	0.000433163	0.000593198	2.52626e-07	0.0681994	0.0182758	0.000219435	0.00404098	0.000343783	0.000499446	0.00425938	0.00199065	0.017636	0.0450181	0.0507323	0.0130573	0.0730928	0.0323118	0.00728944	0.015846	0.00345861	0.0528524	6.92963e-05	0.000465676	2.33305e-05	4.08082e-05	0.0364272	9.83551e-06	0.0123311	0.0010832	0.00779459	0.0197781	6.50064e-05	0.000826748	0.00388526	0.00493893	0.00178141	0.000949999	0.000813794	0.00143504
1.02828	1.06125	0.838713	0.849902	0.743095	1.09772	0.755404	1.10484	1.32364	1.2174	0.925422	0.747056	1.03443	0.575501	1.01732	1.17237	0.845946	0.753173	0.923825	0.941309	0.905813	1.10394	1.0854	1.05526	0.881921	0.952757	1.16405	0.974523	1.18394	1.0108	0.902514	1.22727	0.116556	0.862844	1.14461	1.02549	1.13351	1.22289	1.21959	0.883756	0.832311	0.804553	1.10809	0.863483	0.936134	0.279788	1.23038	0.360086	1.03838	1.01641
1.02828	1.06125	0.838713	0.849902	0.743095	1.09772	0.755404	1.10484	1.32364	1.2174	0.925422	0.747056	1.03443	0.575501	1.01732	1.17237	0.845946	0.753173	0.923825	0.941309	0.905813	1.10394	1.0854	1.05526	0.881921	0.952757	1.16405	0.974523	1.18394	1.0108	0.902514	1.22727	0.116556	0.862844	1.14461	1.02549	1.13351	1.22289	1.21959	0.883756	0.832311	0.804553	1.10809	0.863483	0.936134	0.279788	1.23038	0.360086	1.03838	1.01641
1.02828	1.06125	0.838713	0.849902	0.743095	1.09772	0.755404	1.10484	1.32364	1.2174	0.925422	0.747056	1.03443	0.575501	1.01732	1.17237	0.845946	0.753173	0.923825	0.941309	0.905813	1.10394	1.0854	1.05526	0.881921	0.952757	1.16405	0.974523	1.18394	1.0108	0.902514	1.22727	0.116556	0.862844	1.14461	1.02549	1.13351	1.22289	1.21959	0.883756	0.832311	0.804553	1.10809	0.863483	0.936134	0.279788	1.23038	0.360086	1.03838	1.01641
1.02828	1.06125	0.838713	0.849902	0.743095	1.09772	0.755404	1.10484	1.32364	1.2174	0.925422	0.747056	1.03443	0.575501	1.01732	1.17237	0.845946	0.753173	0.923825	0.941309	0.905813	1.10394	1.0854	1.05526	0.881921	0.952757	1.16405	0.974523	1.18394	1.0108	0.902514	1.22727	0.116556	0.862844	1.14461	1.02549	1.13351	1.22289	1.21959	0.883756	0.832311	0.804553	1.10809	0.863483	0.936134	0.279788	1.23038	0.360086	1.03838	1.01641
1.3248	1.49334	0.377355	1.02547	0.571918	0.0586825	0.948718	0.00221351	0.0158442	0.047827	0.387215	0.353004	0.847397	2.12696e-05	1.36851	0.342461	1.067	0.00427513	0.0527889	0.875423	0.00613815	1.49482	0.857781	0.148304	0.785327	0.732522	1.23789	0.309606	0.841542	1.26092	0.0231747	0.220945	0.154352	0.00145487	0.932263	0.000148062	0.101295	0.941952	0.0289856	0.545214	0.282553	0.176398	0.750245	0.750594	0.317653	0.279621	0.0282638	0.353498	1.03908	0.218614
2.35303	2.55435	1.20315	1.84517	1.28786	1.15313	1.66116	1.10702	1.33914	1.26397	1.29777	1.06782	1.8706	0.543194	2.38572	1.50423	1.86118	0.756681	0.972881	1.75942	0.872745	2.59236	1.93649	1.20228	1.66541	1.68172	2.39974	1.2835	2.02514	2.27001	0.887435	1.44768	0.264499	0.858125	2.07652	0.991553	1.2182	2.1617	1.2456	1.42641	1.11254	0.966878	1.809	1.58324	1.23683	0.55353	1.25864	0.698907	2.01363	1.23266
-5.02691e-05	-0.000231716	-0.0129189	-0.0301965	-0.0271523	-0.00327897	-0.0429669	-4.0135e-05	-0.000343384	-0.00125512	-0.0148693	-0.0322406	-0.0112282	-0.0323279	-0.00011403	-0.0106001	-0.051765	-0.000766969	-0.00373296	-0.0573153	-0.0392063	-0.00639614	-0.00669403	-0.0012841	-0.00183823	-0.00355584	-0.00219883	-0.000627587	-0.000346361	-0.00171111	-0.0382529	-0.000533148	-0.00640828	-0.00617361	-0.000351527	-0.0340806	-0.0166115	-0.00313743	-0.00297207	-0.00255466	-0.00232653	-0.0140727	-0.0493292	-0.0308364	-0.0169617	-0.00587879	-3.85544e-06	-0.0146764	-0.0638407	-0.00236303
-0.955309	-1.48984	-0.232125	-0.995268	-0.0238298	-0.0550929	-0.6549	-0.0021689	-0.0155691	-0.0130172	-0.00543624	0.0141768	-0.835408	0.0126983	-1.35314	-0.325947	-0.294321	-0.00401587	-0.00185768	-0.493984	-0.00191274	-1.4897	-0.80385	-0.146199	-0.224131	-0.0494072	-1.23276	-0.0323206	-0.758841	-1.00287	-0.00321983	-0.163442	-0.135778	-0.00035449	-0.932179	0.0145906	-0.101131	-0.940758	-0.0122881	-0.437912	-0.0192489	-0.17286	-0.664444	-0.345443	-0.00441074	-0.0228681	-0.00844905	-0.00284801	-1.00181	-0.0022168
0.000116132	0.0541992	0.00204757	1.36302e-06	0.00257848	0.0552707	0.000789059	0.00117061	3.52133e-06	0.00129158	0.00516332	0.000433163	0.000593198	2.52626e-07	0.0681994	0.0182758	0.000219435	0.00404098	0.000343783	0.000499446	0.00425938	0.00199065	0.017636	0.0450181	0.0507323	0.0130573	0.0730928	0.0323118	0.00728944	0.015846	0.00345861	0.0528524	6.92963e-05	0.000465676	2.33305e-05	4.08082e-05	0.0364272	9.83551e-06	0.0123311	0.0010832	0.00779459	0.0197781	6.50064e-05	0.000826748	0.00388526	0.00493893	0.00178141	0.000949999	0.000813794	0.00143504
0.955197	1.43585	0.230341	1.02546	0.0478244	0.00304564	0.696876	0.00103809	0.0158348	0.012022	0.00258837	0.000530452	0.842805	1.53525e-06	1.28501	0.30834	0.337962	5.36665e-05	0.00248954	0.544466	0.000353518	1.49281	0.786844	0.101725	0.17418	0.039314	1.15967	2.46792e-05	0.75179	0.987494	0.00220353	0.110929	0.137484	0.000406055	0.932238	2.98657e-05	0.0648154	0.941909	0.00239862	0.437223	0.0133204	0.154083	0.687285	0.374385	0.0117983	0.0221807	0.00667012	0.00383252	1.00108	0.000840582
0.955197	1.43585	0.230341	1.02546	0.0478244	0.00304564	0.696876	0.00103809	0.0158348	0.012022	0.00258837	0.000530452	0.842805	1.53526e-06	1.28501	0.30834	0.337962	5.36665e-05	0.00248954	0.544466	0.000353518	1.49281	0.786844	0.101725	0.17418	0.039314	1.15967	2.46792e-05	0.75179	0.987494	0.00220353	0.110929	0.137484	0.000406055	0.932238	2.98657e-05	0.0648154	0.941909	0.00239862	0.437223	0.0133204	0.154083	0.687285	0.374385	0.0117983	0.0221807	0.00667012	0.00383252	1.00108	0.000840582
0.00860496	0.000423181	0.083226	9.57127e-07	0.108554	0.00270687	0.0260157	6.09641e-05	2.22921e-06	0.259215	0.37263	0.000296865	0.0276372	0.431206	0.00429558	0.000592219	0.0138675	0.00476872	0.103475	0.518997	0.451846	4.90845e-10	0.205438	0.212549	0.0362801	0.181481	8.82617e-07	0.0772822	0.000572141	0.0853423	0.258571	0.00894342	0.101424	0.00254927	0.0139865	0.212371	0.533841	0.0896166	0.000617259	0.147882	0.345187	5.14739e-05	0.000134377	0.0804007	0.174295	0.00336617	0.0163615	0.00220447	0.00272505	0.0428164
0.369487	0.00328741	0.144966	3.46007e-07	0.521515	0.000366106	0.251053	4.81195e-06	5.88663e-06	0.0345135	0.379463	0.35204	0.00399877	1.94817e-05	0.0153	0.0158454	0.728823	0.000180487	0.0499556	0.330457	0.00152525	1.95594e-05	0.0533006	0.00156063	0.560415	0.680151	0.00512792	0.277269	0.0824626	0.257576	0.0175126	0.0571644	0.0167988	0.000583138	2.59248e-06	7.73877e-05	5.26923e-05	3.26954e-05	0.0142559	0.106908	0.261438	0.00253599	0.0628952	0.375382	0.301969	0.252501	0.0198123	0.348715	0.0371908	0.216339
0.369603	0.0574867	0.147014	1.70903e-06	0.524093	0.0556369	0.251842	0.00117543	9.40796e-06	0.0358051	0.384626	0.352473	0.00459197	1.97343e-05	0.0834994	0.0341212	0.729042	0.00422147	0.0502994	0.330957	0.00578463	0.00201021	0.0709366	0.0465787	0.611147	0.693208	0.0782207	0.309581	0.089752	0.273422	0.0209712	0.110017	0.0168681	0.00104881	2.5923e-05	0.000118196	0.0364799	4.25309e-05	0.026587	0.107991	0.269232	0.022314	0.0629602	0.376209	0.305855	0.25744	0.0215937	0.349665	0.0380046	0.217774
0.369603	0.0574867	0.147014	1.70903e-06	0.524093	0.0556369	0.251842	0.00117543	9.40796e-06	0.0358051	0.384626	0.352473	0.00459197	1.97343e-05	0.0834994	0.0341212	0.729042	0.00422147	0.0502994	0.330957	0.00578463	0.00201021	0.0709366	0.0465787	0.611147	0.693208	0.0782207	0.309581	0.089752	0.273422	0.0209712	0.110017	0.0168681	0.00104881	2.5923e-05	0.000118196	0.0364799	4.25309e-05	0.026587	0.107991	0.269232	0.022314	0.0629602	0.376209	0.305855	0.25744	0.0215937	0.349665	0.0380046	0.217774
-0.369603	-0.0574867	-0.147014	-1.70903e-06	-0.524093	-0.0556369	-0.251842	-0.00117543	-9.40796e-06	-0.0358051	-0.384626	-0.352473	-0.00459197	-1.97343e-05	-0.0834994	-0.0341212	-0.729042	-0.00422147	-0.0502994	-0.330957	-0.00578463	-0.00201021	-0.0709366	-0.0465787	-0.611147	-0.693208	-0.0782207	-0.309581	-0.089752	-0.273422	-0.0209712	-0.110017	-0.0168681	-0.00104881	-2.5923e-05	-0.000118196	-0.0364799	-4.25309e-05	-0.026587	-0.107991	-0.269232	-0.022314	-0.0629602	-0.376209	-0.305855	-0.25744	-0.0215937	-0.349665	-0.0380046	-0.217774
-0.509935	-0.506128	-0.320511	-0.343045	-0.407833	-0.433425	-0.339734	-0.437102	-0.509998	-0.506757	-0.504806	-0.382331	-0.417192	-0.289446	-0.508849	-0.509923	-0.473362	-0.254999	-0.412588	-0.509973	-0.365017	-0.499296	-0.459875	-0.399673	-0.397701	-0.508142	-0.502497	-0.494785	-0.497345	-0.481097	-0.457318	-0.508954	-0.0067217	-0.327417	-0.499893	-0.504658	-0.503043	-0.509912	-0.499034	-0.365413	-0.419322	-0.357527	-0.502155	-0.465787	-0.446314	-0.0863393	-0.499538	-0.0803086	-0.500761	-0.453933
0.305226	0.432979	-0.352295	0.235957	-0.00831941	-1.02978	0.305264	-1.10249	-1.30711	-0.907844	-0.135839	-0.329274	-0.13694	-0.0796176	0.355709	-0.808116	0.338456	-0.742595	-0.760095	0.567742	-0.369416	0.403667	-0.0087952	-0.691838	-0.0566374	-0.0316417	0.0782402	-0.58638	-0.341134	0.338876	-0.544262	-0.996317	0.152037	-0.846492	-0.197653	-0.744805	-0.465155	-0.185043	-1.18404	-0.185551	-0.199918	-0.599959	-0.259051	0.0291844	-0.410263	0.0149567	-1.18574	0.0249693	0.131105	-0.750249
0.305226	0.432979	-0.352295	0.235957	-0.00831941	-1.02978	0.305264	-1.10249	-1.30711	-0.907844	-0.135839	-0.329274	-0.13694	-0.0796176	0.355709	-0.808116	0.338456	-0.742595	-0.760095	0.567742	-0.369416	0.403667	-0.0087952	-0.691838	-0.0566374	-0.0316417	0.0782402	-0.58638	-0.341134	0.338876	-0.544262	-0.996317	0.152037	-0.846492	-0.197653	-0.744805	-0.465155	-0.185043	-1.18404	-0.185551	-0.199918	-0.599959	-0.259051	0.0291844	-0.410263	0.0149567	-1.18574	0.0249693	0.131105	-0.750249
0.20476	0.0733803	0.685725	0.137284	0.443305	1.46648	0.0774367	1.53963	1.81745	1.41586	0.655514	0.743846	0.56536	0.401391	0.153255	1.32864	0.186672	0.998361	1.17642	-0.000453883	0.773639	0.102025	0.475364	1.0928	0.456176	0.54334	0.426455	1.08179	0.838825	0.143932	1.03983	1.5058	-0.138907	1.18008	0.697898	1.28354	0.98481	0.698093	1.68604	0.553518	0.621567	0.971558	0.810535	0.467439	0.873538	0.0772614	1.68529	0.0700157	0.433497	1.20655
-0.20476	-0.0733803	-0.685725	-0.137284	-0.443305	-1.46648	-0.0774367	-1.53963	-1.81745	-1.41586	-0.655514	-0.743846	-0.56536	-0.401391	-0.153255	-1.32864	-0.186672	-0.998361	-1.17642	0.000453883	-0.773639	-0.102025	-0.475364	-1.0928	-0.456176	-0.54334	-0.426455	-1.08179	-0.838825	-0.143932	-1.03983	-1.5058	0.138907	-1.18008	-0.697898	-1.28354	-0.98481	-0.698093	-1.68604	-0.553518	-0.621567	-0.971558	-0.810535	-0.467439	-0.873538	-0.0772614	-1.68529	-0.0700157	-0.433497	-1.20655
0.20476	0.0733803	0.685725	0.137284	0.443305	1.46648	0.0774367	1.53963	1.81745	1.41586	0.655514	0.743846	0.56536	0.401391	0.153255	1.32864	0.186672	0.998361	1.17642	-0.000453883	0.773639	0.102025	0.475364	1.0928	0.456176	0.54334	0.426455	1.08179	0.838825	0.143932	1.03983	1.5058	-0.138907	1.18008	0.697898	1.28354	0.98481	0.698093	1.68604	0.553518	0.621567	0.971558	0.810535	0.467439	0.873538	0.0772614	1.68529	0.0700157	0.433497	1.20655
0.187869	0.10414	0.528675	0.000171111	0.395127	1.12111	0.122492	1.35439	1.34856	1.32459	0.613907	0.774034	0.458141	0.552203	0.187164	1.37976	0.0796817	1.04521	1.04429	0.304882	0.701471	0.0487692	0.476399	0.778376	0.663969	0.699193	0.177433	0.987703	0.586915	0.0923499	1.12071	1.05951	0.0736506	1.07401	0.462867	1.25626	0.703706	0.670822	1.43458	0.375404	0.549525	0.773972	0.647094	0.417214	0.808101	0.206646	1.48036	0.108273	0.208977	1.06404
0.390861	0.434007	0.159172	0.205762	0.351279	0.0880573	0.311737	0.205703	0.0219603	0.305472	0.438515	0.31922	0.276112	0.317319	0.358319	0.332053	0.357034	0.247009	0.247693	0.510763	0.215909	0.397349	0.332648	0.0850517	0.372124	0.452463	0.253154	0.400361	0.229541	0.427611	0.356501	0.0626352	0.171522	0.127627	0.264814	0.350603	0.209353	0.314303	0.161571	0.185633	0.347272	0.159004	0.300698	0.362525	0.237311	0.215418	0.285093	0.118564	0.276241	0.311326
0.475531	0.434033	0.478793	0.205762	0.451581	0.0881086	0.318351	0.30173	0.0220224	1.05355	1.01646	0.960001	0.696666	0.50703	0.358659	0.382631	0.359124	1.22542	1.12287	0.511036	0.418274	0.397349	0.676321	0.147678	0.724407	0.870458	0.299401	1.37041	0.229793	0.46436	1.14329	0.0628849	0.171619	0.13288	0.701869	1.48008	0.210348	0.541529	0.180183	0.296382	0.606692	0.449952	0.552004	0.441929	0.247383	0.421324	1.75517	0.139964	0.276256	1.02031
0.390861	0.434007	0.159172	0.205762	0.351279	0.0880573	0.311737	0.205703	0.0219603	0.305472	0.438515	0.31922	0.276112	0.317319	0.358319	0.332053	0.357034	0.247009	0.247693	0.510763	0.215909	0.397349	0.332648	0.0850517	0.372124	0.452463	0.253154	0.400361	0.229541	0.427611	0.356501	0.0626352	0.171522	0.127627	0.264814	0.350603	0.209353	0.314303	0.161571	0.185633	0.347272	0.159004	0.300698	0.362525	0.237311	0.215418	0.285093	0.118564	0.276241	0.311326
0.390836	0.386487	0.080541	0.0701354	0.104624	7.96864e-05	0.286821	0.205665	5.40116e-05	0.235431	0.315415	0.319215	0.107639	0.317309	0.352677	0.318994	0.297061	0.246879	0.131336	0.510761	0.215897	0.380498	0.332621	0.0532938	0.372036	0.45105	0.0823923	0.383767	0.22077	0.169466	0.296533	0.010638	0.146262	0.0356565	0.250592	0.350602	0.145029	0.312803	0.0196869	0.185512	0.0610969	0.0411535	0.296793	0.154334	0.192112	0.215365	0.28486	0.0404941	0.274957	1.91193e-06
2.47935e-05	0.0464326	0.0733728	0.135626	0.000331191	0.0847359	0.022768	2.47554e-05	0.00223071	0.00385356	0.113845	8.78693e-07	0.166647	9.46996e-06	0.00500732	0.010653	0.0377791	8.62914e-05	0.0655308	1.52854e-06	8.70127e-06	0.0168509	1.62587e-05	0.0245604	5.33533e-06	9.05411e-05	0.15773	0.00192742	0.00785527	0.211009	0.00377566	0.000826331	1.81953e-05	0.0237309	0.0113021	8.70011e-07	0.0010586	0.00121292	0.03637	9.16749e-05	8.47855e-05	0.043131	0.00207293	0.00192267	7.23929e-05	2.5083e-05	1.05881e-06	0.0441305	0.00118092	1.98712e-05
2.72009e-07	0.00108765	0.00525846	1.46897e-07	0.246324	0.00324164	0.00214758	1.30025e-05	0.0196756	0.0661874	0.00925413	4.06533e-06	0.0018258	3.14477e-08	0.000634652	0.00240627	0.022194	4.37669e-05	0.0508263	1.35903e-07	3.68252e-06	4.19073e-10	1.09039e-05	0.00719748	8.24873e-05	0.00132231	0.013032	0.0146666	0.000915643	0.0471358	0.0561924	0.0511709	0.0252413	0.0682397	0.0029203	5.2334e-07	0.0632657	0.000287068	0.105514	3.00174e-05	0.28609	0.0747195	0.00183171	0.206269	0.0451268	2.78765e-05	0.000232173	0.0339395	0.000103731	0.311304
0.390811	0.433775	0.146253	0.175565	0.324127	0.0847783	0.26877	0.205663	0.0216169	0.304217	0.423645	0.286979	0.264884	0.284991	0.358205	0.321453	0.305269	0.246242	0.24396	0.453447	0.176703	0.390953	0.325954	0.0837676	0.370285	0.448907	0.250956	0.399733	0.229194	0.4259	0.318249	0.0621021	0.165113	0.121453	0.264462	0.316523	0.192742	0.311166	0.158599	0.183079	0.344946	0.144931	0.251369	0.331688	0.22035	0.20954	0.285089	0.103888	0.212401	0.308963
0.390811	0.433775	0.146253	0.175565	0.324127	0.0847783	0.26877	0.205663	0.0216169	0.304217	0.423645	0.286979	0.264884	0.284991	0.358205	0.321453	0.305269	0.246242	0.24396	0.453447	0.176703	0.390953	0.325954	0.0837676	0.370285	0.448907	0.250956	0.399733	0.229194	0.4259	0.318249	0.0621021	0.165113	0.121453	0.264462	0.316523	0.192742	0.311166	0.158599	0.183079	0.344946	0.144931	0.251369	0.331688	0.22035	0.20954	0.285089	0.103888	0.212401	0.308963
0.390811	0.433775	0.146253	0.175565	0.324127	0.0847783	0.26877	0.205663	0.0216169	0.304217	0.423645	0.286979	0.264884	0.284991	0.358205	0.321453	0.305269	0.246242	0.24396	0.453447	0.176703	0.390953	0.325954	0.0837676	0.370285	0.448907	0.250956	0.399733	0.229194	0.4259	0.318249	0.0621021	0.165113	0.121453	0.264462	0.316523	0.192742	0.311166	0.158599	0.183079	0.344946	0.144931	0.251369	0.331688	0.22035	0.20954	0.285089	0.103888	0.212401	0.308963
0.390811	0.433775	0.146253	0.175565	0.324127	0.0847783	0.26877	0.205663	0.0216169	0.304217	0.423645	0.286979	0.264884	0.284991	0.358205	0.321453	0.305269	0.246242	0.24396	0.453447	0.176703	0.390953	0.325954	0.0837676	0.370285	0.448907	0.250956	0.399733	0.229194	0.4259	0.318249	0.0621021	0.165113	0.121453	0.264462	0.316523	0.192742	0.311166	0.158599	0.183079	0.344946	0.144931	0.251369	0.331688	0.22035	0.20954	0.285089	0.103888	0.212401	0.308963
0.0846722	0.00124357	0.478978	2.02096e-07	0.348063	1.12103	0.0127886	1.30236	1.04072	1.01591	0.589044	0.640871	0.424257	0.189711	0.00111606	0.0557073	0.0696126	0.981505	0.926242	0.000335342	0.623078	2.21649e-09	0.343983	0.77319	0.394458	0.420112	0.114287	0.986517	0.570971	0.0846157	0.902495	1.04872	0.0257037	0.542656	0.451315	1.12948	0.68949	0.237752	1.3436	0.305888	0.546268	0.766998	0.295052	0.30932	0.609041	0.206181	1.47032	0.108233	0.208934	1.02364
0.206939	0.208301	0.618367	0.175367	0.658529	1.16919	0.195596	1.21195	1.02928	1.0485	0.791483	0.730754	0.626145	0.248898	0.12254	0.0955708	0.346958	0.962003	1.00433	0.149234	0.589753	0.148183	0.409854	0.856404	0.489072	0.530839	0.350668	1.03081	0.700194	0.486853	0.953941	1.11079	0.125434	0.570381	0.713423	1.10966	0.869456	0.286426	1.36725	0.486993	0.891058	0.901076	0.428102	0.58703	0.685778	0.273528	1.3906	0.212118	0.421334	1.3161
5.02691e-05	0.000231716	0.0129189	0.0301965	0.0271523	0.00327897	0.0429669	4.0135e-05	0.000343384	0.00125512	0.0148693	0.0322406	0.0112282	0.0323279	0.00011403	0.0106001	0.051765	0.000766969	0.00373296	0.0573153	0.0392063	0.00639614	0.00669403	0.0012841	0.00183823	0.00355584	0.00219883	0.000627587	0.000346361	0.00171111	0.0382529	0.000533148	0.00640828	0.00617361	0.000351527	0.0340806	0.0166115	0.00313743	0.00297207	0.00255466	0.00232653	0.0140727	0.0493292	0.0308364	0.0169617	0.00587879	3.85544e-06	0.0146764	0.0638407	0.00236303
0.0175126	0.101767	-0.32059	0.000170211	-0.338249	-0.0032904	0.0642903	-0.0498849	-0.000590105	-0.704242	-0.562519	-0.547485	-0.388519	-0.0667725	0.183465	0.176009	-0.0149459	-0.923621	-0.893232	0.304273	-0.125429	0.0486912	-0.215423	-0.0696214	-0.118997	-0.207785	-0.0589592	-0.984379	0.0147258	-0.0819811	-0.661294	-0.051396	0.0224191	0.0202274	-0.439926	-1.00271	-0.0516751	-0.0591749	-0.0381248	-0.109114	-0.545503	-0.364731	-0.215122	-0.232636	0.0883666	-0.205627	-1.46079	-0.0553372	-0.000118544	-1.02018
2.72009e-07	0.00108765	0.00525846	1.46897e-07	0.246324	0.00324164	0.00214758	1.30025e-05	0.0196756	0.0661874	0.00925413	4.06533e-06	0.0018258	3.14477e-08	0.000634652	0.00240627	0.022194	4.37669e-05	0.0508263	1.35903e-07	3.68252e-06	4.19073e-10	1.09039e-05	0.00719748	8.24873e-05	0.00132231	0.013032	0.0146666	0.000915643	0.0471358	0.0561924	0.0511709	0.0252413	0.0682397	0.0029203	5.2334e-07	0.0632657	0.000287068	0.105514	3.00174e-05	0.28609	0.0747195	0.00183171	0.206269	0.0451268	2.78765e-05	0.000232173	0.0339395	0.000103731	0.311304
0.0846707	2.61681e-05	0.31962	3.97433e-08	0.100301	5.12879e-05	0.00661444	0.0960273	6.21e-05	0.748077	0.577949	0.640781	0.420554	0.189711	0.000340061	0.0505777	0.00209017	0.978414	0.875177	0.000273349	0.202365	1.24248e-09	0.343673	0.0626264	0.352283	0.417995	0.046247	0.970048	0.000252293	0.036749	0.786793	0.00024968	9.71197e-05	0.00525261	0.437055	1.12947	0.000994981	0.227226	0.0186116	0.110749	0.25942	0.290948	0.251306	0.0794045	0.0100718	0.205905	1.47008	0.0213998	1.51074e-05	0.708982
0.0846707	2.61681e-05	0.31962	3.97433e-08	0.100301	5.12879e-05	0.00661444	0.0960273	6.21e-05	0.748077	0.577949	0.640781	0.420554	0.189711	0.000340061	0.0505777	0.00209017	0.978414	0.875177	0.000273349	0.202365	1.24248e-09	0.343673	0.0626264	0.352283	0.417995	0.046247	0.970048	0.000252293	0.036749	0.786793	0.00024968	9.71197e-05	0.00525261	0.437055	1.12947	0.000994981	0.227226	0.0186116	0.110749	0.25942	0.290948	0.251306	0.0794045	0.0100718	0.205905	1.47008	0.0213998	1.51074e-05	0.708982
0.00101323	1.55621e-05	0.0454078	5.11879e-07	0.0386874	8.23646e-05	0.0366514	0.0058709	0.288693	0.198663	0.00017894	0.0398635	2.33525e-05	0.239553	0.00160828	1.09506	0.000730795	0.0088652	0.0852795	6.36377e-08	0.00145364	7.7945e-05	0.00415409	0.00498366	0.0361411	0.0675485	0.0628256	0.00085151	5.02369e-05	0.00583045	0.0365212	0.0107697	0.000189443	0.437637	0.0115036	5.75639e-06	0.00162959	0.264732	0.00497742	0.0678505	0.00324925	0.00603727	0.314026	0.0548569	0.0554949	0.000159169	0.000523706	3.83558e-05	4.30496e-05	0.0402952
1.22682e-06	0.000129752	0.1541	1.54561e-08	0.00143845	1.11774	0.00402657	1.20632	1.02098	0.201643	0.00184079	8.59067e-05	0.00187669	3.92264e-09	0.000141347	0.00272336	0.0453284	0.00304816	0.000238638	6.18573e-05	0.42071	5.54935e-10	0.000298485	0.703366	0.0420921	0.000794216	0.0550083	0.00180285	0.569803	0.000730922	0.05951	0.997295	0.000365343	0.469164	0.0113395	7.73801e-06	0.62523	0.0102395	1.21948	0.195109	0.000757461	0.401331	0.0419142	0.023647	0.553842	0.000248153	8.97184e-06	0.0528935	0.208815	0.00335645
1.49883e-06	0.0012174	0.159358	1.62353e-07	0.247762	1.12098	0.00617415	1.20633	1.04066	0.267831	0.0110949	8.9972e-05	0.00370248	3.53703e-08	0.000775999	0.00512963	0.0675225	0.00309193	0.0510649	6.19932e-05	0.420713	9.74008e-10	0.000309389	0.710564	0.0421746	0.00211652	0.0680404	0.0164694	0.570719	0.0478668	0.115702	1.04847	0.0256066	0.537404	0.0142598	8.26135e-06	0.688495	0.0105266	1.32499	0.195139	0.286848	0.476051	0.0437459	0.229915	0.598969	0.00027603	0.000241145	0.086833	0.208919	0.31466
1.49883e-06	0.0012174	0.159358	1.62353e-07	0.247762	1.12098	0.00617415	1.20633	1.04066	0.267831	0.0110949	8.9972e-05	0.00370248	3.53703e-08	0.000775999	0.00512963	0.0675225	0.00309193	0.0510649	6.19932e-05	0.420713	9.74008e-10	0.000309389	0.710564	0.0421746	0.00211652	0.0680404	0.0164694	0.570719	0.0478668	0.115702	1.04847	0.0256066	0.537404	0.0142598	8.26135e-06	0.688495	0.0105266	1.32499	0.195139	0.286848	0.476051	0.0437459	0.229915	0.598969	0.00027603	0.000241145	0.086833	0.208919	0.31466
-1.49883e-06	-0.0012174	-0.159358	-1.62353e-07	-0.247762	-1.12098	-0.00617415	-1.20633	-1.04066	-0.267831	-0.0110949	-8.9972e-05	-0.00370248	-3.53703e-08	-0.000775999	-0.00512963	-0.0675225	-0.00309193	-0.0510649	-6.19932e-05	-0.420713	-9.74008e-10	-0.000309389	-0.710564	-0.0421746	-0.00211652	-0.0680404	-0.0164694	-0.570719	-0.0478668	-0.115702	-1.04847	-0.0256066	-0.537404	-0.0142598	-8.26135e-06	-0.688495	-0.0105266	-1.32499	-0.195139	-0.286848	-0.476051	-0.0437459	-0.229915	-0.598969	-0.00027603	-0.000241145	-0.086833	-0.208919	-0.31466
0.509935	0.506128	0.320511	0.343045	0.407833	0.433425	0.339734	0.437102	0.509998	0.506757	0.504806	0.382331	0.417192	0.289446	0.508849	0.509923	0.473362	0.254999	0.412588	0.509973	0.365017	0.499296	0.459875	0.399673	0.397701	0.508142	0.502497	0.494785	0.497345	0.481097	0.457318	0.508954	0.0067217	0.327417	0.499893	0.504658	0.503043	0.509912	0.499034	0.365413	0.419322	0.357527	0.502155	0.465787	0.446314	0.0863393	0.499538	0.0803086	0.500761	0.453933
-0.305226	-0.432979	0.352295	-0.235957	0.00831941	1.02978	-0.305264	1.10249	1.30711	0.907844	0.135839	0.329274	0.13694	0.0796176	-0.355709	0.808116	-0.338456	0.742595	0.760095	-0.567742	0.369416	-0.403667	0.0087952	0.691838	0.0566374	0.0316417	-0.0782402	0.58638	0.341134	-0.338876	0.544262	0.996317	-0.152037	0.846492	0.197653	0.744805	0.465155	0.185043	1.18404	0.185551	0.199918	0.599959	0.259051	-0.0291844	0.410263	-0.0149567	1.18574	-0.0249693	-0.131105	0.750249
-0.305226	-0.432979	0.352295	-0.235957	0.00831941	1.02978	-0.305264	1.10249	1.30711	0.907844	0.135839	0.329274	0.13694	0.0796176	-0.355709	0.808116	-0.338456	0.742595	0.760095	-0.567742	0.369416	-0.403667	0.0087952	0.691838	0.0566374	0.0316417	-0.0782402	0.58638	0.341134	-0.338876	0.544262	0.996317	-0.152037	0.846492	0.197653	0.744805	0.465155	0.185043	1.18404	0.185551	0.199918	0.599959	0.259051	-0.0291844	0.410263	-0.0149567	1.18574	-0.0249693	-0.131105	0.750249
-0.20476	-0.0733803	-0.685725	-0.137284	-0.443305	-1.46648	-0.0774367	-1.53963	-1.81745	-1.41586	-0.655514	-0.743846	-0.56536	-0.401391	-0.153255	-1.32864	-0.186672	-0.998361	-1.17642	0.000453883	-0.773639	-0.102025	-0.475364	-1.0928	-0.456176	-0.54334	-0.426455	-1.08179	-0.838825	-0.143932	-1.03983	-1.5058	0.138907	-1.18008	-0.697898	-1.28354	-0.98481	-0.698093	-1.68604	-0.553518	-0.621567	-0.971558	-0.810535	-0.467439	-0.873538	-0.0772614	-1.68529	-0.0700157	-0.433497	-1.20655
0.20476	0.0733803	0.685725	0.137284	0.443305	1.46648	0.0774367	1.53963	1.81745	1.41586	0.655514	0.743846	0.56536	0.401391	0.153255	1.32864	0.186672	0.998361	1.17642	-0.000453883	0.773639	0.102025	0.475364	1.0928	0.456176	0.54334	0.426455	1.08179	0.838825	0.143932	1.03983	1.5058	-0.138907	1.18008	0.697898	1.28354	0.98481	0.698093	1.68604	0.553518	0.621567	0.971558	0.810535	0.467439	0.873538	0.0772614	1.68529	0.0700157	0.433497	1.20655
-0.20476	-0.0733803	-0.685725	-0.137284	-0.443305	-1.46648	-0.0774367	-1.53963	-1.81745	-1.41586	-0.655514	-0.743846	-0.56536	-0.401391	-0.153255	-1.32864	-0.186672	-0.998361	-1.17642	0.000453883	-0.773639	-0.102025	-0.475364	-1.0928	-0.456176	-0.54334	-0.426455	-1.08179	-0.838825	-0.143932	-1.03983	-1.5058	0.138907	-1.18008	-0.697898	-1.28354	-0.98481	-0.698093	-1.68604	-0.553518	-0.621567	-0.971558	-0.810535	-0.467439	-0.873538	-0.0772614	-1.68529	-0.0700157	-0.433497	-1.20655
2.80812	2.93612	1.97948	2.2658	1.80923	2.34233	2.01059	2.34807	2.83887	2.66518	2.18475	1.67946	2.61382	1.29337	2.77057	2.61334	2.19748	1.61278	2.00406	2.46574	2.02035	3.02936	2.77438	2.37796	2.23437	2.37973	3.0439	2.18706	2.92983	2.75804	1.91293	2.69433	0.369913	1.82745	2.89102	2.16018	2.57341	3.05794	2.57824	2.18342	1.96719	1.75518	2.63559	2.13612	2.15037	0.736808	2.61463	0.954906	2.5968	2.2612
2.63048	3.99646	3.53944	4	2.00343	3.84583	3.96269	3.99995	4	3.99797	2.00374	2.00054	3.99963	2.00001	2.4361	3.72248	2.74165	3.9996	2.17171	3.76051	3.55495	3.87639	3.99185	3.93505	3.88341	2.59208	3.92904	2.0006	3.9746	3.99734	2.01844	3.17789	2.00043	3.60128	3.78839	2.00006	3.95361	4	3.64845	3.09645	2.30923	2.3969	3.67419	2.0182	2.04284	2.5559	3.6164	3.96938	3.94363	3.33438
0.0112185	0.00102203	0.00132599	5.07033e-07	0.00229476	1.23444e-07	0.000970703	0.00563974	0.0110915	0.000737894	0.000732426	0.00137442	0.00657951	8.02229e-07	0.000100468	0.00153676	0.000464646	2.46293e-05	0.00755353	0.000588105	2.50144e-05	5.01172e-09	0.00523863	0.000509496	0.000139639	0.00574969	0.00011003	0.00265613	0.0106601	0.00577336	3.53199e-05	0.00197619	0.000453032	0.00176619	0.0119712	0.00330909	8.16042e-05	1.18812e-06	0.000852012	0.00399158	0.00179021	0.00148377	0.00274431	0.00321923	0.00537768	0.000432106	0.00220838	0.00132991	4.40025e-05	0.00786626
0.0674309	0.0605455	0.0102674	0.0302008	0.0429201	0.058495	0.0493792	0.0350489	0.066822	0.00601526	0.0118733	0.0238201	0.0480606	0.0127052	0.0688679	0.028165	0.0468674	0.00426753	0.0466406	0.0550104	0.00710963	0.00708984	0.0496974	0.0486197	0.0523517	0.0505196	0.0737538	0.0482645	0.0714887	0.0509551	0.00611283	0.0650482	0.00456206	0.0115801	0.0719326	0.0345566	0.0370285	0.00117805	0.0198849	0.0254263	0.0204019	0.0296826	0.0394369	0.0499111	0.0474242	0.0117831	0.0150341	0.010864	0.00115997	0.0486914
0.00277221	0.0128574	0.0392195	0.0264441	0.00231076	6.31552e-05	0.00088547	0.023653	0.00414972	0.0606141	0.0427454	0.0181663	0.017285	0.019629	0.000396387	0.0371685	0.00806947	0.0360519	0.0034609	0.00663304	0.0433992	0.0686442	0.019662	0.0108292	0.00350768	0.00897359	0.00234368	0.00641201	0.00175709	0.0179958	0.0417103	0.00231001	0.00468578	0.0341063	0.00034282	0.0194478	0.0273067	0.0752704	0.044571	0.0291592	0.0287779	0.014197	0.0264528	0.0034919	0.00633515	0.00663715	0.0503317	0.0130087	0.06376	0.00783857
0.0702031	0.073403	0.0494869	0.0566449	0.0452308	0.0585581	0.0502647	0.0587018	0.0709717	0.0666294	0.0546188	0.0419864	0.0653456	0.0323341	0.0692643	0.0653334	0.0549369	0.0403194	0.0501015	0.0616435	0.0505089	0.075734	0.0693595	0.0594489	0.0558593	0.0594932	0.0760974	0.0546765	0.0732457	0.0689509	0.0478231	0.0673582	0.00924783	0.0456863	0.0722755	0.0540045	0.0643352	0.0764484	0.0644559	0.0545855	0.0491798	0.0438796	0.0658897	0.053403	0.0537593	0.0184202	0.0653658	0.0238727	0.0649199	0.05653
1.0753	1.12895	0.726309	0.543459	1.04413	0.916051	0.803136	1.20355	0.894893	1.36781	1.37821	1.1282	0.934288	0.90383	0.970233	1.26117	0.991842	1.0636	1.1297	1.21824	0.841025	1.03848	1.04051	0.768679	1.13608	1.36785	0.824427	1.48826	1.01494	1.13937	1.30953	0.901851	0.362627	0.777631	1.08858	1.42153	1.0246	1.05927	1.1576	0.786958	1.14791	0.852168	1.07802	1.07953	0.98288	0.569995	1.46779	0.312328	0.913661	1.31158
2	1.46716	1.53382	1.00002	1.99997	1.0001	1.78235	2	1.00073	1.99991	1.99975	1.99999	1.99992	1.999	1.2171	1.99768	1.54476	1.99995	1.69828	1.99991	1.99988	1.93146	1.99954	1.16027	1.99988	1.99979	1.00817	1.98473	1.81885	1.97144	1.99298	1.00003	1.9998	1.0012	1.57005	2	1.01134	1.99944	1.75119	1.72259	1.9994	1.06426	1.9668	1.96253	1.99772	1.99999	2	1.13992	1	1.99899
4.26145e-05	0.001333	0.0160135	6.76647e-06	0.000119544	0.0174025	0.0149843	0.000795766	0.0281271	4.72683e-05	4.08946e-05	0.014158	0.000350593	2.39548e-05	2.25842e-05	0.00344051	0.0266773	4.27185e-06	3.24162e-05	1.48034e-06	3.59359e-05	1.56938e-08	3.00691e-06	0.026643	0.00137689	0.000395125	0.00346174	5.55918e-06	0.0241653	0.000506047	0.000101824	0.0289064	2.30443e-06	0.00145146	0.0425948	0.00317192	0.0298416	0.000137587	0.00209373	0.0324407	0.000107882	0.0140562	0.0245469	0.00128552	0.00948465	4.21901e-05	0.000318094	1.61965e-06	0.037855	1.1934e-05
0.10244	0.111967	0.105629	0.000211143	0.255417	0.107659	0.165106	0.050943	0.207586	0.176494	0.034184	0.178252	0.0377905	0.123083	0.18521	0.252042	0.191596	0.0549057	0.0837921	0.304555	0.0771588	0.0486913	0.128291	0.167258	0.241713	0.215226	0.0341223	0.0150348	0.161801	0.0520758	0.238494	0.224634	0.0730126	0.170668	0.258538	0.145801	0.254901	0.16945	0.204077	0.196339	0.286745	0.159993	0.18713	0.267018	0.2456	0.000586748	0.0116561	0.0339514	0.227234	0.311478
0.166385	0.17027	0.0759485	0.135654	0.00561666	0.121353	0.035678	0.249945	0.0161373	0.165459	0.310368	0.103797	0.195781	0.102875	0.0573483	0.0632504	0.0563645	0.210995	0.198633	4.26839e-06	0.133097	0.210929	0.131837	0.0249119	0.0423078	0.126738	0.171985	0.35703	0.0919328	0.232768	0.0888879	0.000828696	0.0176442	0.0237397	0.0136072	0.209582	0.00124947	0.0953675	0.0853216	0.000400764	0.000232618	0.0530491	0.0823761	0.00286431	0.000120182	0.141912	0.355292	0.0441307	0.00118132	0.0164181
0.268825	0.282236	0.181577	0.135865	0.261034	0.229013	0.200784	0.300888	0.223723	0.341953	0.344552	0.282049	0.233572	0.225957	0.242558	0.315292	0.247961	0.2659	0.282425	0.304559	0.210256	0.259621	0.260128	0.19217	0.284021	0.341963	0.206107	0.372064	0.253734	0.284843	0.327382	0.225463	0.0906568	0.194408	0.272145	0.355383	0.25615	0.264818	0.289399	0.19674	0.286978	0.213042	0.269506	0.269883	0.24572	0.142499	0.366948	0.0780821	0.228415	0.327896
[truncated: 5,000 more columns]

## Sheet: ACHR (unconstrained)
0.452842	0.34383	0.443936	0.444499	0.460336	0.418665	0.483607	0.43222	0.434593	0.489534	0.485935	0.44862	0.494518	0.389611	0.488944	0.436551	0.426723	0.481893	0.485567	0.476688	0.457922	0.43062	0.396473	0.467488	0.32648	0.458082	0.388393	0.473021	0.448979	0.33307	0.446306	0.4242	0.456957	0.478883	0.421356	0.483809	0.358351	0.381267	0.444844	0.457444	0.455972	0.436641	0.441065	0.269761	0.506444	0.477185	0.440869	0.383756	0.484139	0.46171
0.452842	0.34383	0.443936	0.444499	0.460336	0.418665	0.483607	0.43222	0.434593	0.489534	0.485935	0.44862	0.494518	0.389611	0.488944	0.436551	0.426723	0.481893	0.485567	0.476688	0.457922	0.43062	0.396473	0.467488	0.32648	0.458082	0.388393	0.473021	0.448979	0.33307	0.446306	0.4242	0.456957	0.478883	0.421356	0.483809	0.358351	0.381267	0.444844	0.457444	0.455972	0.436641	0.441065	0.269761	0.506444	0.477185	0.440869	0.383756	0.484139	0.46171
0.452842	0.34383	0.443936	0.444499	0.460336	0.418665	0.483607	0.43222	0.434593	0.489534	0.485935	0.44862	0.494518	0.389611	0.488944	0.436551	0.426723	0.481893	0.485567	0.476688	0.457922	0.43062	0.396473	0.467488	0.32648	0.458082	0.388393	0.473021	0.448979	0.33307	0.446306	0.4242	0.456957	0.478883	0.421356	0.483809	0.358351	0.381267	0.444844	0.457444	0.455972	0.436641	0.441065	0.269761	0.506444	0.477185	0.440869	0.383756	0.484139	0.46171
9.67068	7.3375	9.47706	9.4875	9.83103	8.9385	10.3255	9.22852	9.28392	10.4499	10.3693	9.57364	10.5497	8.32365	10.4369	9.32544	9.1145	10.2862	10.364	10.1791	9.77725	9.19392	8.46992	9.97857	6.96875	9.77848	8.29885	10.1021	9.59005	7.11475	9.5292	9.05355	9.75443	10.225	8.99186	10.3239	7.65382	8.13831	9.49551	9.77487	9.74063	9.33043	9.41992	5.76417	10.8049	10.1893	9.4189	8.19643	10.33	9.86337
3.68816	2.80548	3.61904	3.62523	3.74888	3.41212	3.94089	3.52198	3.53658	3.99136	3.96579	3.66064	4.03852	3.16988	3.98696	3.55281	3.47383	3.9296	3.96018	3.88317	3.73145	3.50936	3.22605	3.81232	2.6624	3.73495	3.15875	3.85206	3.65484	2.71081	3.63681	3.46034	3.72581	3.90206	3.43815	3.94853	2.91755	3.10907	3.6274	3.71972	3.71054	3.55048	3.59152	2.19376	4.13521	3.88765	3.58673	3.12438	3.95213	3.75707
6.92348	5.26713	6.79415	6.80597	7.03742	6.40557	7.39817	6.61173	6.63856	7.49318	7.44565	6.87266	7.58252	5.95015	7.48497	6.66908	6.52093	7.37731	7.4348	7.28965	7.00497	6.58811	6.05562	7.15715	4.99832	7.01181	5.92911	7.23111	6.8607	5.08855	6.82732	6.49648	6.99467	7.32523	6.45495	7.41324	5.47674	5.83688	6.80995	6.982	6.9651	6.66432	6.74197	4.11777	7.76397	7.29811	6.73258	5.86501	7.42012	7.05243
9.70596	7.38496	9.52532	9.5422	9.86562	8.98036	10.3718	9.26927	9.30595	10.5055	10.4396	9.63606	10.632	8.34081	10.494	9.34879	9.14132	10.3431	10.4239	10.2194	9.82057	9.23623	8.48872	10.0345	7.00776	9.83059	8.31107	10.1371	9.61758	7.13322	9.57153	9.10842	9.80657	10.2695	9.05039	10.3942	7.67759	8.18342	9.54765	9.78684	9.76369	9.34152	9.45135	5.77201	10.8863	10.2314	9.43757	8.22188	10.404	9.88608
0.482987	0.351221	0.463232	0.459035	0.491935	0.439602	0.509316	0.455689	0.472399	0.509035	0.493973	0.457881	0.494639	0.425438	0.507207	0.473608	0.45995	0.499476	0.501411	0.506042	0.482673	0.452718	0.431933	0.483981	0.338033	0.476257	0.427777	0.505849	0.484453	0.360848	0.470351	0.436073	0.474977	0.505336	0.430128	0.491559	0.385317	0.395093	0.461344	0.505644	0.495675	0.482907	0.47262	0.297601	0.508689	0.505271	0.48197	0.412641	0.489154	0.502386
0.482987	0.351221	0.463232	0.459035	0.491935	0.439602	0.509316	0.455689	0.472399	0.509035	0.493973	0.457881	0.494639	0.425438	0.507207	0.473608	0.45995	0.499476	0.501411	0.506042	0.482673	0.452718	0.431933	0.483981	0.338033	0.476257	0.427777	0.505849	0.484453	0.360848	0.470351	0.436073	0.474977	0.505336	0.430128	0.491559	0.385317	0.395093	0.461344	0.505644	0.495675	0.482907	0.47262	0.297601	0.508689	0.505271	0.48197	0.412641	0.489154	0.502386
0.482987	0.351221	0.463232	0.459035	0.491935	0.439602	0.509316	0.455689	0.472399	0.509035	0.493973	0.457881	0.494639	0.425438	0.507207	0.473608	0.45995	0.499476	0.501411	0.506042	0.482673	0.452718	0.431933	0.483981	0.338033	0.476257	0.427777	0.505849	0.484453	0.360848	0.470351	0.436073	0.474977	0.505336	0.430128	0.491559	0.385317	0.395093	0.461344	0.505644	0.495675	0.482907	0.47262	0.297601	0.508689	0.505271	0.48197	0.412641	0.489154	0.502386
0.482987	0.351221	0.463232	0.459035	0.491935	0.439602	0.509316	0.455689	0.472399	0.509035	0.493973	0.457881	0.494639	0.425438	0.507207	0.473608	0.45995	0.499476	0.501411	0.506042	0.482673	0.452718	0.431933	0.483981	0.338033	0.476257	0.427777	0.505849	0.484453	0.360848	0.470351	0.436073	0.474977	0.505336	0.430128	0.491559	0.385317	0.395093	0.461344	0.505644	0.495675	0.482907	0.47262	0.297601	0.508689	0.505271	0.48197	0.412641	0.489154	0.502386
0.659258	0.538923	0.624305	0.673339	0.650601	0.604981	0.65159	0.651755	0.638007	0.720769	0.65097	0.611261	0.694618	0.597998	0.706364	0.668595	0.630772	0.652282	0.655167	0.628034	0.675518	0.627228	0.568448	0.666072	0.524438	0.696013	0.596145	0.694921	0.67301	0.527076	0.679076	0.657843	0.661675	0.691433	0.647373	0.685635	0.557401	0.571498	0.62981	0.678533	0.666856	0.655139	0.623595	0.459516	0.697872	0.646089	0.637878	0.585771	0.697288	0.667733
0.375684	0.126412	0.249708	0.663823	0.126886	0.339777	0.510297	0.286567	0.579517	0.65346	0.53447	0.236405	0.052605	0.373774	0.307731	0.0911571	0.6128	0.286269	0.434055	0.617881	0.499748	0.165712	0.519988	0.399768	0.499407	0.454027	0.579417	0.680493	0.367859	0.267468	0.0739839	0.62054	0.300412	0.526809	0.224493	0.455803	0.223246	0.529908	0.525638	0.582068	0.569994	0.315094	0.112225	0.282784	0.150629	0.383861	0.301249	0.116571	0.135467	0.414735
0.283574	0.412511	0.374597	0.00951575	0.523715	0.265204	0.141292	0.365188	0.0584898	0.0673099	0.1165	0.374857	0.642013	0.224224	0.398633	0.577437	0.0179719	0.366013	0.221113	0.0101535	0.17577	0.461516	0.0484604	0.266304	0.0250309	0.241986	0.0167281	0.0144281	0.305151	0.259607	0.605093	0.0373033	0.361263	0.164624	0.42288	0.229832	0.334155	0.04159	0.104172	0.0964653	0.0968619	0.340045	0.51137	0.176731	0.547243	0.262228	0.336629	0.4692	0.561821	0.252998
3.49947	2.84424	3.29101	3.55055	3.4651	3.25632	3.51543	3.48132	3.35687	3.84528	3.47262	3.21624	3.77854	3.15065	3.74662	3.55995	3.35988	3.5198	3.45091	3.36894	3.59457	3.2988	3.03888	3.5026	2.77795	3.67157	3.16578	3.74054	3.55943	2.8064	3.58788	3.50027	3.52997	3.61008	3.47298	3.6822	2.95571	2.99643	3.36286	3.52027	3.49404	3.5242	3.31203	2.45934	3.65707	3.36295	3.42596	3.13999	3.65748	3.50028
2.51581	1.94346	2.22777	2.39143	2.35805	2.2681	2.38037	2.37963	2.21595	2.54829	2.27483	2.24473	2.89165	2.27769	2.61906	2.53245	2.18156	2.50661	2.39201	2.23055	2.39319	2.37262	1.96098	2.48255	1.83421	2.50462	2.16634	2.43139	2.4264	1.91289	2.5881	2.28111	2.52872	2.53137	2.4591	2.48095	2.11601	1.95635	2.3489	2.3139	2.36773	2.46898	2.29995	1.7385	2.70535	2.38619	2.34123	2.22544	2.73449	2.34645
0.983658	0.90078	1.06324	1.15912	1.10705	0.988216	1.13506	1.10169	1.14092	1.29699	1.1978	0.97151	0.886893	0.872958	1.12757	1.0275	1.17832	1.01319	1.0589	1.13839	1.20138	0.926179	1.07791	1.02006	0.943741	1.16696	0.999447	1.30915	1.13303	0.893502	0.999781	1.21916	1.00125	1.07871	1.01388	1.20125	0.839705	1.04008	1.01396	1.20637	1.12631	1.05522	1.01208	0.720836	0.951717	0.976763	1.08473	0.914548	0.922986	1.15383
3.06817	2.70549	2.95104	2.91327	3.08251	3.08758	2.85455	3.10356	2.8117	3.4195	2.76668	2.96308	3.51938	2.84633	3.20497	3.24566	2.9944	2.90812	3.17297	2.60609	3.1247	3.10816	2.36869	3.23793	2.31248	3.28162	2.52443	3.20724	3.30905	2.28972	3.54141	3.11286	3.23954	3.43169	3.24153	3.4103	2.83179	2.58148	2.8153	2.8649	2.99132	3.16335	3.04549	2.07058	3.57059	3.05827	3.02779	2.92494	3.29551	2.98104
0.887377	0.528046	0.794786	1.12676	0.821094	0.542305	1.05499	0.806968	1.01634	0.905119	1.13914	0.704488	0.64833	0.741656	1.03321	0.765902	0.790229	1.00557	0.758034	1.16211	0.928413	0.655214	1.042	0.758501	0.834147	0.894453	1.05245	0.962291	0.729006	0.872737	0.533047	0.834199	0.730514	0.716904	0.642706	0.70351	0.512612	0.847506	0.963562	1.2063	1.00982	0.767482	0.696083	0.686518	0.616642	0.818267	0.799479	0.58968	0.88822	1.02536
3.95555	3.23354	3.74583	4.04003	3.9036	3.62989	3.90954	3.91053	3.82804	4.32462	3.90582	3.66757	4.16771	3.58799	4.23818	4.01157	3.78463	3.91369	3.931	3.7682	4.05311	3.76337	3.41069	3.99643	3.14663	4.17608	3.57687	4.16953	4.03806	3.16245	4.07446	3.94706	3.97005	4.1486	3.88424	4.11381	3.34441	3.42899	3.77886	4.0712	4.00113	3.93084	3.74157	2.75709	4.18723	3.87653	3.82727	3.51462	4.18373	4.0064
-0.170425	0.171082	0.0235802	0.381014	-0.240055	0.418661	0.118558	0.0502504	0.409796	0.861517	0.239054	-0.00149648	-0.788038	-0.0121992	-0.343775	-0.44555	0.969143	-0.522444	0.387521	0.229658	0.518366	-0.202862	0.297403	0.217507	0.518266	0.348266	0.174104	0.899917	0.453795	-0.22303	-0.0799573	0.980227	0.0368039	0.726365	0.0632912	0.697699	0.165613	0.663798	0.137972	0.13164	0.354346	0.00748105	-0.185377	-0.0987526	-0.140826	-0.0161366	0.0691557	-0.222857	-0.886545	0.0386969
0.170425	-0.171082	-0.0235802	-0.381014	0.240055	-0.418661	-0.118558	-0.0502504	-0.409796	-0.861517	-0.239054	0.00149648	0.788038	0.0121992	0.343775	0.44555	-0.969143	0.522444	-0.387521	-0.229658	-0.518366	0.202862	-0.297403	-0.217507	-0.518266	-0.348266	-0.174104	-0.899917	-0.453795	0.22303	0.0799573	-0.980227	-0.0368039	-0.726365	-0.0632912	-0.697699	-0.165613	-0.663798	-0.137972	-0.13164	-0.354346	-0.00748105	0.185377	0.0987526	0.140826	0.0161366	-0.0691557	0.222857	0.886545	-0.0386969
0.375684	0.126412	0.249708	0.663823	0.126886	0.339777	0.510297	0.286567	0.579517	0.65346	0.53447	0.236405	0.052605	0.373774	0.307731	0.0911571	0.6128	0.286269	0.434055	0.617881	0.499748	0.165712	0.519988	0.399768	0.499407	0.454027	0.579417	0.680493	0.367859	0.267468	0.0739839	0.62054	0.300412	0.526809	0.224493	0.455803	0.223246	0.529908	0.525638	0.582068	0.569994	0.315094	0.112225	0.282784	0.150629	0.383861	0.301249	0.116571	0.135467	0.414735
0.364885	0.118322	0.241979	0.648021	0.11776	0.339005	0.499856	0.278231	0.578064	0.644213	0.522091	0.233485	0.0442195	0.370731	0.306004	0.0907344	0.603532	0.278778	0.429788	0.606627	0.493154	0.159707	0.517911	0.387229	0.493171	0.441537	0.574612	0.668672	0.365455	0.262621	0.0719737	0.604303	0.293236	0.519336	0.216913	0.453633	0.216179	0.52073	0.507544	0.581289	0.562682	0.312761	0.101031	0.28244	0.136632	0.378284	0.299512	0.10797	0.13356	0.412277
0.372084	0.123715	0.247131	0.658556	0.123844	0.33952	0.506817	0.283788	0.579032	0.650377	0.530343	0.235432	0.0498098	0.372759	0.307156	0.0910162	0.609711	0.283772	0.432632	0.614129	0.49755	0.163711	0.519295	0.395588	0.497329	0.449863	0.577815	0.676552	0.367057	0.265852	0.0733138	0.615128	0.29802	0.524318	0.221966	0.45508	0.220891	0.526849	0.519606	0.581808	0.567557	0.314316	0.108494	0.282669	0.145964	0.382002	0.30067	0.113704	0.134832	0.413916
0.372084	0.123715	0.247131	0.658556	0.123844	0.33952	0.506817	0.283788	0.579032	0.650377	0.530343	0.235432	0.0498098	0.372759	0.307156	0.0910162	0.609711	0.283772	0.432632	0.614129	0.49755	0.163711	0.519295	0.395588	0.497329	0.449863	0.577815	0.676552	0.367057	0.265852	0.0733138	0.615128	0.29802	0.524318	0.221966	0.45508	0.220891	0.526849	0.519606	0.581808	0.567557	0.314316	0.108494	0.282669	0.145964	0.382002	0.30067	0.113704	0.134832	0.413916
0.372084	0.123715	0.247131	0.658556	0.123844	0.33952	0.506817	0.283788	0.579032	0.650377	0.530343	0.235432	0.0498098	0.372759	0.307156	0.0910162	0.609711	0.283772	0.432632	0.614129	0.49755	0.163711	0.519295	0.395588	0.497329	0.449863	0.577815	0.676552	0.367057	0.265852	0.0733138	0.615128	0.29802	0.524318	0.221966	0.45508	0.220891	0.526849	0.519606	0.581808	0.567557	0.314316	0.108494	0.282669	0.145964	0.382002	0.30067	0.113704	0.134832	0.413916
0.747768	0.250127	0.496839	1.32238	0.25073	0.679296	1.01711	0.570355	1.15855	1.30384	1.06481	0.471837	0.102415	0.746533	0.614887	0.182173	1.22251	0.570041	0.866687	1.23201	0.997297	0.329423	1.03928	0.795356	0.996736	0.90389	1.15723	1.35705	0.734916	0.533321	0.147298	1.23567	0.598433	1.05113	0.446459	0.910884	0.444137	1.05676	1.04524	1.16388	1.13755	0.62941	0.220719	0.565454	0.296593	0.765863	0.601919	0.230274	0.270299	0.828651
0.747768	0.250127	0.496839	1.32238	0.25073	0.679296	1.01711	0.570355	1.15855	1.30384	1.06481	0.471837	0.102415	0.746533	0.614887	0.182173	1.22251	0.570041	0.866687	1.23201	0.997297	0.329423	1.03928	0.795356	0.996736	0.90389	1.15723	1.35705	0.734916	0.533321	0.147298	1.23567	0.598433	1.05113	0.446459	0.910884	0.444137	1.05676	1.04524	1.16388	1.13755	0.62941	0.220719	0.565454	0.296593	0.765863	0.601919	0.230274	0.270299	0.828651
0.747768	0.250127	0.496839	1.32238	0.25073	0.679296	1.01711	0.570355	1.15855	1.30384	1.06481	0.471837	0.102415	0.746533	0.614887	0.182173	1.22251	0.570041	0.866687	1.23201	0.997297	0.329423	1.03928	0.795356	0.996736	0.90389	1.15723	1.35705	0.734916	0.533321	0.147298	1.23567	0.598433	1.05113	0.446459	0.910884	0.444137	1.05676	1.04524	1.16388	1.13755	0.62941	0.220719	0.565454	0.296593	0.765863	0.601919	0.230274	0.270299	0.828651
0.747768	0.250127	0.496839	1.32238	0.25073	0.679296	1.01711	0.570355	1.15855	1.30384	1.06481	0.471837	0.102415	0.746533	0.614887	0.182173	1.22251	0.570041	0.866687	1.23201	0.997297	0.329423	1.03928	0.795356	0.996736	0.90389	1.15723	1.35705	0.734916	0.533321	0.147298	1.23567	0.598433	1.05113	0.446459	0.910884	0.444137	1.05676	1.04524	1.16388	1.13755	0.62941	0.220719	0.565454	0.296593	0.765863	0.601919	0.230274	0.270299	0.828651
0.747768	0.250127	0.496839	1.32238	0.25073	0.679296	1.01711	0.570355	1.15855	1.30384	1.06481	0.471837	0.102415	0.746533	0.614887	0.182173	1.22251	0.570041	0.866687	1.23201	0.997297	0.329423	1.03928	0.795356	0.996736	0.90389	1.15723	1.35705	0.734916	0.533321	0.147298	1.23567	0.598433	1.05113	0.446459	0.910884	0.444137	1.05676	1.04524	1.16388	1.13755	0.62941	0.220719	0.565454	0.296593	0.765863	0.601919	0.230274	0.270299	0.828651
-0.170425	0.171082	0.0235802	0.381014	-0.240055	0.418661	0.118558	0.0502504	0.409796	0.861517	0.239054	-0.00149648	-0.788038	-0.0121992	-0.343775	-0.44555	0.969143	-0.522444	0.387521	0.229658	0.518366	-0.202862	0.297403	0.217507	0.518266	0.348266	0.174104	0.899917	0.453795	-0.22303	-0.0799573	0.980227	0.0368039	0.726365	0.0632912	0.697699	0.165613	0.663798	0.137972	0.13164	0.354346	0.00748105	-0.185377	-0.0987526	-0.140826	-0.0161366	0.0691557	-0.222857	-0.886545	0.0386969
0.0223071	0.00192342	0.0101403	0.000488492	0.0193156	0.00614649	0.00819885	0.0105337	0.0211882	0.00493569	0.00753315	0.00380677	1.54081e-05	0.0321381	0.0170119	0.0353748	0.0329778	0.0135551	0.0118086	0.0103051	0.00511088	0.0108738	0.0308672	0.0102339	0.00216135	0.00672822	0.0355477	0.0299116	0.012608	0.0131073	0.0224427	0.011207	0.0164594	0.0168223	0.00270105	0.00323359	0.0261408	0.00391361	0.0121107	0.0217314	0.021762	0.00746417	0.0122764	0.0171344	0.000359028	0.0268849	0.0306231	0.0108916	0.00343848	0.0166755
0.007838	0.00546708	0.00915576	0.014047	0.0122837	0.0147908	0.01751	0.0129348	0.016618	0.0145656	0.000504253	0.00545487	0.000105988	0.00368906	0.00125135	0.0016826	0.000248822	0.00402734	0.00403526	0.0190485	0.0196401	0.0112245	0.00459254	0.00625918	0.0093922	0.0114467	0.00383564	0.00291591	0.0228659	0.0146713	0.00160216	0.000666057	0.00156014	0.00963073	0.00607064	0.00451648	0.000824531	0.00991247	0.00438936	0.0264694	0.0179412	0.038802	0.0192784	0.0107063	0.00188649	0.001201	0.0104779	0.0179926	0.00157618	0.0240011
0.283574	0.412511	0.374597	0.00951575	0.523715	0.265204	0.141292	0.365188	0.0584898	0.0673099	0.1165	0.374857	0.642013	0.224224	0.398633	0.577437	0.0179719	0.366013	0.221113	0.0101535	0.17577	0.461516	0.0484604	0.266304	0.0250309	0.241986	0.0167281	0.0144281	0.305151	0.259607	0.605093	0.0373033	0.361263	0.164624	0.42288	0.229832	0.334155	0.04159	0.104172	0.0964653	0.0968619	0.340045	0.51137	0.176731	0.547243	0.262228	0.336629	0.4692	0.561821	0.252998
0.277631	0.409704	0.352178	0.00484625	0.508871	0.25791	0.117146	0.363275	0.0350148	0.0553609	0.115395	0.37232	0.630176	0.167111	0.366427	0.549793	0.0116536	0.351003	0.218306	-0.00599791	0.132402	0.430041	0.0114292	0.25464	-0.00739012	0.189107	0.0149553	-0.0138097	0.293898	0.203178	0.5742	0.0115339	0.346991	0.156117	0.4209	0.207812	0.286437	0.0243044	0.0688404	0.0933173	0.0868985	0.313883	0.474809	0.171639	0.545922	0.244534	0.32473	0.467912	0.491232	0.232777
0.281593	0.411575	0.367124	0.00795925	0.518767	0.262773	0.133244	0.36455	0.0506648	0.0633269	0.116132	0.374011	0.638068	0.205187	0.387898	0.568223	0.0158658	0.36101	0.220177	0.00476968	0.161314	0.451024	0.0361167	0.262416	0.0142239	0.22436	0.0161372	0.00501553	0.3014	0.240797	0.594795	0.0287135	0.356506	0.161788	0.42222	0.222492	0.318249	0.0358281	0.0923947	0.095416	0.0935408	0.331325	0.499183	0.175034	0.546803	0.25633	0.332663	0.468771	0.538292	0.246258
0.281593	0.411575	0.367124	0.00795925	0.518767	0.262773	0.133244	0.36455	0.0506648	0.0633269	0.116132	0.374011	0.638068	0.205187	0.387898	0.568223	0.0158658	0.36101	0.220177	0.00476968	0.161314	0.451024	0.0361167	0.262416	0.0142239	0.22436	0.0161372	0.00501553	0.3014	0.240797	0.594795	0.0287135	0.356506	0.161788	0.42222	0.222492	0.318249	0.0358281	0.0923947	0.095416	0.0935408	0.331325	0.499183	0.175034	0.546803	0.25633	0.332663	0.468771	0.538292	0.246258
0.281593	0.411575	0.367124	0.00795925	0.518767	0.262773	0.133244	0.36455	0.0506648	0.0633269	0.116132	0.374011	0.638068	0.205187	0.387898	0.568223	0.0158658	0.36101	0.220177	0.00476968	0.161314	0.451024	0.0361167	0.262416	0.0142239	0.22436	0.0161372	0.00501553	0.3014	0.240797	0.594795	0.0287135	0.356506	0.161788	0.42222	0.222492	0.318249	0.0358281	0.0923947	0.095416	0.0935408	0.331325	0.499183	0.175034	0.546803	0.25633	0.332663	0.468771	0.538292	0.246258
0.565167	0.824086	0.741721	0.017475	1.04248	0.527977	0.274536	0.729738	0.109155	0.130637	0.232632	0.748868	1.28008	0.429411	0.78653	1.14566	0.0338377	0.727023	0.44129	0.0149231	0.337085	0.91254	0.0845771	0.528721	0.0392548	0.466346	0.0328653	0.0194437	0.606551	0.500405	1.19989	0.0660167	0.717769	0.326412	0.8451	0.452323	0.652403	0.0774181	0.196566	0.191881	0.190403	0.67137	1.01055	0.351765	1.09405	0.518558	0.669292	0.937971	1.10011	0.499256
0.565167	0.824086	0.741721	0.017475	1.04248	0.527977	0.274536	0.729738	0.109155	0.130637	0.232632	0.748868	1.28008	0.429411	0.78653	1.14566	0.0338377	0.727023	0.44129	0.0149231	0.337085	0.91254	0.0845771	0.528721	0.0392548	0.466346	0.0328653	0.0194437	0.606551	0.500405	1.19989	0.0660167	0.717769	0.326412	0.8451	0.452323	0.652403	0.0774181	0.196566	0.191881	0.190403	0.67137	1.01055	0.351765	1.09405	0.518558	0.669292	0.937971	1.10011	0.499256
0.565167	0.824086	0.741721	0.017475	1.04248	0.527977	0.274536	0.729738	0.109155	0.130637	0.232632	0.748868	1.28008	0.429411	0.78653	1.14566	0.0338377	0.727023	0.44129	0.0149231	0.337085	0.91254	0.0845771	0.528721	0.0392548	0.466346	0.0328653	0.0194437	0.606551	0.500405	1.19989	0.0660167	0.717769	0.326412	0.8451	0.452323	0.652403	0.0774181	0.196566	0.191881	0.190403	0.67137	1.01055	0.351765	1.09405	0.518558	0.669292	0.937971	1.10011	0.499256
0.565167	0.824086	0.741721	0.017475	1.04248	0.527977	0.274536	0.729738	0.109155	0.130637	0.232632	0.748868	1.28008	0.429411	0.78653	1.14566	0.0338377	0.727023	0.44129	0.0149231	0.337085	0.91254	0.0845771	0.528721	0.0392548	0.466346	0.0328653	0.0194437	0.606551	0.500405	1.19989	0.0660167	0.717769	0.326412	0.8451	0.452323	0.652403	0.0774181	0.196566	0.191881	0.190403	0.67137	1.01055	0.351765	1.09405	0.518558	0.669292	0.937971	1.10011	0.499256
0.565167	0.824086	0.741721	0.017475	1.04248	0.527977	0.274536	0.729738	0.109155	0.130637	0.232632	0.748868	1.28008	0.429411	0.78653	1.14566	0.0338377	0.727023	0.44129	0.0149231	0.337085	0.91254	0.0845771	0.528721	0.0392548	0.466346	0.0328653	0.0194437	0.606551	0.500405	1.19989	0.0660167	0.717769	0.326412	0.8451	0.452323	0.652403	0.0774181	0.196566	0.191881	0.190403	0.67137	1.01055	0.351765	1.09405	0.518558	0.669292	0.937971	1.10011	0.499256
0.170425	-0.171082	-0.0235802	-0.381014	0.240055	-0.418661	-0.118558	-0.0502504	-0.409796	-0.861517	-0.239054	0.00149648	0.788038	0.0121992	0.343775	0.44555	-0.969143	0.522444	-0.387521	-0.229658	-0.518366	0.202862	-0.297403	-0.217507	-0.518266	-0.348266	-0.174104	-0.899917	-0.453795	0.22303	0.0799573	-0.980227	-0.0368039	-0.726365	-0.0632912	-0.697699	-0.165613	-0.663798	-0.137972	-0.13164	-0.354346	-0.00748105	0.185377	0.0987526	0.140826	0.0161366	-0.0691557	0.222857	0.886545	-0.0386969
0.0110629	0.0481875	0.08264	0.199446	0.15768	0.0706178	0.0222586	0.0126217	0.0587705	0.127676	0.00412164	0.0376228	0.0104069	0.0303993	0.0630995	0.0267887	0.149884	0.165996	0.0795889	0.134671	0.0677876	0.00124388	0.0469614	0.101951	0.0317557	0.0526639	0.0921701	0.195208	0.00192259	0.0042504	0.0100697	0.0883367	0.0641752	0.012026	0.0176163	0.0145539	0.00472617	0.0420846	0.00934384	0.220538	0.136382	0.123213	0.0490655	0.0321522	0.170182	0.0171273	0.11919	0.14264	0.054069	0.153618
0.141814	0.0964926	0.0241527	0.0240081	0.0460879	0.105972	0.093987	0.163759	0.045079	0.103636	0.0493222	0.100314	0.00196966	0.045993	0.0506201	0.0318044	0.0133007	0.0132164	0.0780695	0.00368183	0.0267477	0.0581727	0.0597079	0.0046637	0.0530077	0.00100074	0.137382	0.000655383	0.0956502	0.0973183	0.0972705	0.111472	0.102626	0.0788151	0.0677832	0.134187	0.00184211	0.0371915	0.115685	0.0323754	0.0288245	0.0644966	0.00797641	0.0309864	0.018112	0.148747	0.0972044	0.0444125	0.00233406	0.00277708
0.183022	0.152071	0.126089	0.237989	0.235367	0.197527	0.141954	0.199849	0.141656	0.250814	0.0614812	0.147199	0.0124979	0.112219	0.131983	0.0956505	0.196411	0.196795	0.173502	0.167706	0.119286	0.0815149	0.142129	0.123108	0.096317	0.0718396	0.268936	0.228691	0.133047	0.129347	0.131385	0.211682	0.184821	0.117294	0.0941712	0.156491	0.0335337	0.0931021	0.141528	0.301115	0.20491	0.233975	0.0885967	0.0909792	0.19054	0.193961	0.257495	0.215937	0.0614177	0.197072
0.9405	0.0809693	0.483399	0.941853	0.5101	0.266782	0.906754	0.530638	0.769941	0.447256	0.833292	0.47714	0.890468	0.79087	0.975674	0.663098	0.286346	1.10604	0.490975	1.01266	0.484042	0.54316	0.772748	0.588083	0.480631	0.562352	1.01868	0.48704	0.293729	0.769458	0.249698	0.266648	0.578088	0.341584	0.385868	0.216418	0.304665	0.396873	0.919383	1.05397	0.804966	0.629393	0.418372	0.681341	0.437777	0.808885	0.563386	0.464023	1.16028	0.806629
0.999027	0.894207	0.968241	0.956131	1.00339	1.01498	0.930896	1.0161	0.911546	1.12375	0.912742	0.980546	1.17025	0.923878	1.05557	1.05704	0.972894	0.955155	1.04567	0.845378	1.02287	1.01932	0.765231	1.06414	0.761046	1.0776	0.813618	1.04325	1.07857	0.743104	1.16377	1.02429	1.06544	1.12377	1.07214	1.13088	0.923599	0.848218	0.9214	0.922573	0.968199	1.02283	0.990395	0.671517	1.18403	0.998839	0.981283	0.952858	1.09452	0.965743
1.27452	0.961379	1.11916	1.17331	1.01108	1.13826	1.48436	1.10353	1.17433	1.14658	1.12385	1.05473	1.92432	1.17982	1.61991	1.40312	0.987751	1.35842	1.07975	0.94452	1.45806	1.0935	0.928334	1.32705	0.895728	1.19285	0.988687	1.07322	1.17561	0.918725	1.30564	1.11772	1.42256	1.37015	1.33129	1.27679	0.980179	0.920282	1.1101	1.03567	1.04925	1.36677	1.08384	0.786986	1.37788	1.03089	1.48634	1.17549	1.25029	1.20736
0.999027	0.894207	0.968241	0.956131	1.00339	1.01498	0.930896	1.0161	0.911546	1.12375	0.912742	0.980546	1.17025	0.923878	1.05557	1.05704	0.972894	0.955155	1.04567	0.845378	1.02287	1.01932	0.765231	1.06414	0.761046	1.0776	0.813618	1.04325	1.07857	0.743104	1.16377	1.02429	1.06544	1.12377	1.07214	1.13088	0.923599	0.848218	0.9214	0.922573	0.968199	1.02283	0.990395	0.671517	1.18403	0.998839	0.981283	0.952858	1.09452	0.965743
0.987874	0.869191	0.9473	0.942484	0.994295	0.980757	0.917978	0.996744	0.89686	1.09804	0.888666	0.939528	1.11485	0.908849	1.01181	1.03163	0.970118	0.925055	1.01025	0.841475	1.00098	0.994111	0.755821	1.04364	0.739218	1.05813	0.808453	1.03894	1.05819	0.732756	1.12713	1.01161	1.0346	1.10189	1.03459	1.08094	0.911799	0.831492	0.915367	0.914483	0.963332	1.01204	0.986838	0.656584	1.14664	0.978425	0.967326	0.943308	1.03499	0.952674
0.00300224	0.0243728	0.00206045	0.00701691	0.00488179	0.0139816	0.0093947	0.0135788	0.0116211	0.00217275	0.000812644	0.0205537	0.0249897	0.0111054	0.0411395	0.0084982	0.0016054	0.0197915	0.0237869	0.00327832	0.0149413	0.0175188	0.00489263	0.0151973	0.00416704	0.0175284	0.00492333	0.00140686	0.0164872	0.0026889	0.000813468	0.00285049	0.0163793	0.0199765	0.033417	0.0367737	0.0113521	0.00929049	0.00527905	0.000674465	0.00303276	0.00832671	0.000353863	0.00818292	0.0156809	0.00820436	0.00775002	0.00603614	0.0351702	0.00634033
0.00815104	0.000643155	0.0188805	0.0066305	0.00421782	0.0202399	0.00352316	0.00577276	0.00306512	0.0235394	0.0232634	0.0204638	0.0304093	0.00392429	0.00262006	0.0169102	0.00117105	0.010309	0.0116359	0.000624801	0.00695033	0.00768795	0.00451751	0.00529489	0.0176611	0.00193279	0.000241505	0.0029079	0.00389093	0.0076592	0.0358238	0.00983081	0.0144665	0.00190919	0.00412955	0.0131596	0.000448144	0.00743568	0.000754744	0.00741519	0.00183391	0.00246569	0.0032023	0.00674975	0.0217138	0.0122097	0.00620731	0.00351357	0.024364	0.00672805
1.02917	0.901597	0.987537	0.970667	1.03499	1.03592	0.956604	1.03956	0.949352	1.14325	0.920779	0.989807	1.17037	0.959706	1.07384	1.0941	1.00612	0.972738	1.06152	0.874732	1.04762	1.04142	0.80069	1.08063	0.7726	1.09577	0.853001	1.07608	1.11404	0.770883	1.18782	1.03617	1.08346	1.15022	1.08091	1.13863	0.950564	0.862044	0.9379	0.970774	1.0079	1.0691	1.02195	0.699357	1.18628	1.02693	1.02238	0.981742	1.09954	1.00642
1.02917	0.901597	0.987537	0.970667	1.03499	1.03592	0.956604	1.03956	0.949352	1.14325	0.920779	0.989807	1.17037	0.959706	1.07384	1.0941	1.00612	0.972738	1.06152	0.874732	1.04762	1.04142	0.80069	1.08063	0.7726	1.09577	0.853001	1.07608	1.11404	0.770883	1.18782	1.03617	1.08346	1.15022	1.08091	1.13863	0.950564	0.862044	0.9379	0.970774	1.0079	1.0691	1.02195	0.699357	1.18628	1.02693	1.02238	0.981742	1.09954	1.00642
1.02917	0.901597	0.987537	0.970667	1.03499	1.03592	0.956604	1.03956	0.949352	1.14325	0.920779	0.989807	1.17037	0.959706	1.07384	1.0941	1.00612	0.972738	1.06152	0.874732	1.04762	1.04142	0.80069	1.08063	0.7726	1.09577	0.853001	1.07608	1.11404	0.770883	1.18782	1.03617	1.08346	1.15022	1.08091	1.13863	0.950564	0.862044	0.9379	0.970774	1.0079	1.0691	1.02195	0.699357	1.18628	1.02693	1.02238	0.981742	1.09954	1.00642
1.02917	0.901597	0.987537	0.970667	1.03499	1.03592	0.956604	1.03956	0.949352	1.14325	0.920779	0.989807	1.17037	0.959706	1.07384	1.0941	1.00612	0.972738	1.06152	0.874732	1.04762	1.04142	0.80069	1.08063	0.7726	1.09577	0.853001	1.07608	1.11404	0.770883	1.18782	1.03617	1.08346	1.15022	1.08091	1.13863	0.950564	0.862044	0.9379	0.970774	1.0079	1.0691	1.02195	0.699357	1.18628	1.02693	1.02238	0.981742	1.09954	1.00642
0.603687	0.075434	0.220628	0.42525	0.464208	0.194318	0.890622	0.319882	0.30862	0.179198	0.73291	0.244367	0.834874	0.356514	0.580429	0.452297	0.184061	0.983235	0.285512	0.92627	0.470958	0.22383	0.715513	0.272495	0.415394	0.226261	0.742909	0.434782	0.233244	0.535797	0.181909	0.122486	0.560128	0.255176	0.337404	0.212661	0.265048	0.243372	0.698769	0.202918	0.388157	0.500083	0.392625	0.499671	0.407684	0.205841	0.526085	0.228377	0.390708	0.32125
1.60271	0.969641	1.18887	1.38138	1.4676	1.2093	1.82152	1.33598	1.22017	1.30295	1.64565	1.22491	2.00513	1.28039	1.636	1.50934	1.15696	1.93839	1.33118	1.77165	1.49382	1.24315	1.48074	1.33663	1.17644	1.30386	1.55653	1.47804	1.31181	1.2789	1.34568	1.14678	1.62557	1.37895	1.40954	1.34354	1.18865	1.09159	1.62017	1.12549	1.35636	1.52291	1.38302	1.17119	1.59172	1.20468	1.50737	1.18123	1.48523	1.28699
-0.0301451	-0.0073905	-0.0192961	-0.0145355	-0.0315994	-0.0209373	-0.0257089	-0.0234685	-0.0378062	-0.0195013	-0.0080374	-0.00926164	-0.000121396	-0.0358271	-0.0182633	-0.0370574	-0.0332266	-0.0175825	-0.0158439	-0.0293536	-0.024751	-0.0220983	-0.0354597	-0.016493	-0.0115535	-0.018175	-0.0393833	-0.0328275	-0.035474	-0.0277786	-0.0240449	-0.0118731	-0.0180195	-0.0264531	-0.00877168	-0.00775008	-0.0269654	-0.0138261	-0.0165001	-0.0482008	-0.0397032	-0.0462661	-0.0315548	-0.0278406	-0.00224552	-0.0280859	-0.041101	-0.0288842	-0.00501466	-0.0406766
-0.261342	-0.0658922	-0.15966	-0.223326	0.00741061	-0.137379	-0.54879	-0.082672	-0.244663	-0.0414351	-0.226836	-0.0908391	-0.784462	-0.227724	-0.549945	-0.327615	0.0169504	-0.400016	-0.0339074	-0.0894612	-0.43703	-0.0710005	-0.136754	-0.257973	-0.150182	-0.110457	-0.139762	-0.00296306	-0.0883262	-0.170172	-0.155254	-0.0920481	-0.355129	-0.231469	-0.260582	-0.155843	-0.0308875	-0.0755858	-0.177342	-0.0987796	-0.0611195	-0.338944	-0.084367	-0.105085	-0.215197	-0.0173779	-0.48064	-0.215257	-0.176687	-0.231669
0.00815104	0.000643155	0.0188805	0.0066305	0.00421782	0.0202399	0.00352316	0.00577276	0.00306512	0.0235394	0.0232634	0.0204638	0.0304093	0.00392429	0.00262006	0.0169102	0.00117105	0.010309	0.0116359	0.000624801	0.00695033	0.00768795	0.00451751	0.00529489	0.0176611	0.00193279	0.000241505	0.0029079	0.00389093	0.0076592	0.0358238	0.00983081	0.0144665	0.00190919	0.00412955	0.0131596	0.000448144	0.00743568	0.000754744	0.00741519	0.00183391	0.00246569	0.0032023	0.00674975	0.0217138	0.0122097	0.00620731	0.00351357	0.024364	0.00672805
0.275498	0.0671724	0.15092	0.217184	0.00768721	0.123285	0.553466	0.0874329	0.262786	0.0228314	0.211105	0.0741821	0.754068	0.255938	0.564337	0.34608	0.0148563	0.403262	0.0340802	0.0991415	0.43519	0.0741863	0.163103	0.262912	0.134682	0.115252	0.175069	0.0299667	0.0970433	0.175621	0.141873	0.0934243	0.357121	0.246382	0.259154	0.145917	0.0565802	0.0720637	0.188698	0.113096	0.0810476	0.343943	0.0934411	0.11547	0.193842	0.0320532	0.505056	0.222635	0.155761	0.241617
0.275498	0.0671724	0.15092	0.217184	0.00768721	0.123285	0.553466	0.0874329	0.262786	0.0228314	0.211105	0.0741821	0.754068	0.255938	0.564337	0.34608	0.0148563	0.403262	0.0340802	0.0991415	0.43519	0.0741863	0.163103	0.262912	0.134682	0.115252	0.175069	0.0299667	0.0970433	0.175621	0.141873	0.0934243	0.357121	0.246382	0.259154	0.145917	0.0565802	0.0720637	0.188698	0.113096	0.0810476	0.343943	0.0934411	0.11547	0.193842	0.0320532	0.505056	0.222635	0.155761	0.241617
0.314506	0.00361184	0.252631	0.516115	0.0265764	0.0663174	0.00793335	0.200223	0.440134	0.263122	0.0928496	0.228966	0.0555784	0.402219	0.378233	0.175426	0.0693075	0.109249	0.193654	0.0760814	0.00797347	0.308456	0.0263672	0.305355	0.0630763	0.329362	0.240219	0.0223459	0.0478764	0.220554	0.0453464	0.132954	0.00150039	0.0695861	0.0457636	0.000523369	0.0134769	0.149587	0.208503	0.829318	0.395048	0.121846	0.0134701	0.164535	0.0297343	0.576159	0.0066778	0.224755	0.766136	0.468704
0.320039	0.00761844	0.0508274	0.201436	0.452303	0.0507932	0.333633	0.226676	0.0427681	0.132827	0.498541	0.149721	0.0503973	0.096651	0.0134722	0.0893074	0.168033	0.569664	0.239796	0.826504	0.0288173	0.141955	0.547893	0.00428859	0.263051	0.109076	0.567599	0.401908	0.13231	0.352518	0.00421162	0.0192311	0.188541	0.00688443	0.0741205	0.0535847	0.208019	0.163873	0.509317	0.0824075	0.305275	0.153675	0.295982	0.377452	0.192128	0.161578	0.0148222	0.00222776	0.210583	0.0729049
0.32819	0.00826159	0.0697079	0.208066	0.456521	0.0710331	0.337156	0.232449	0.0458332	0.156366	0.521804	0.170185	0.0808067	0.100575	0.0160923	0.106218	0.169204	0.579973	0.251432	0.827129	0.0357676	0.149643	0.55241	0.00958349	0.280712	0.111009	0.56784	0.404815	0.136201	0.360177	0.0400354	0.0290619	0.203007	0.00879362	0.07825	0.0667443	0.208467	0.171309	0.510072	0.0898227	0.307109	0.15614	0.299184	0.384202	0.213842	0.173787	0.0210295	0.00574133	0.234947	0.079633
0.32819	0.00826159	0.0697079	0.208066	0.456521	0.0710331	0.337156	0.232449	0.0458332	0.156366	0.521804	0.170185	0.0808067	0.100575	0.0160923	0.106218	0.169204	0.579973	0.251432	0.827129	0.0357676	0.149643	0.55241	0.00958349	0.280712	0.111009	0.56784	0.404815	0.136201	0.360177	0.0400354	0.0290619	0.203007	0.00879362	0.07825	0.0667443	0.208467	0.171309	0.510072	0.0898227	0.307109	0.15614	0.299184	0.384202	0.213842	0.173787	0.0210295	0.00574133	0.234947	0.079633
-0.32819	-0.00826159	-0.0697079	-0.208066	-0.456521	-0.0710331	-0.337156	-0.232449	-0.0458332	-0.156366	-0.521804	-0.170185	-0.0808067	-0.100575	-0.0160923	-0.106218	-0.169204	-0.579973	-0.251432	-0.827129	-0.0357676	-0.149643	-0.55241	-0.00958349	-0.280712	-0.111009	-0.56784	-0.404815	-0.136201	-0.360177	-0.0400354	-0.0290619	-0.203007	-0.00879362	-0.07825	-0.0667443	-0.208467	-0.171309	-0.510072	-0.0898227	-0.307109	-0.15614	-0.299184	-0.384202	-0.213842	-0.173787	-0.0210295	-0.00574133	-0.234947	-0.079633
-0.482987	-0.351221	-0.463232	-0.459035	-0.491935	-0.439602	-0.509316	-0.455689	-0.472399	-0.509035	-0.493973	-0.457881	-0.494639	-0.425438	-0.507207	-0.473608	-0.45995	-0.499476	-0.501411	-0.506042	-0.482673	-0.452718	-0.431933	-0.483981	-0.338033	-0.476257	-0.427777	-0.505849	-0.484453	-0.360848	-0.470351	-0.436073	-0.474977	-0.505336	-0.430128	-0.491559	-0.385317	-0.395093	-0.461344	-0.505644	-0.495675	-0.482907	-0.47262	-0.297601	-0.508689	-0.505271	-0.48197	-0.412641	-0.489154	-0.502386
-0.0506886	-0.80777	-0.475686	-0.000231051	-0.481011	-0.733405	-0.00663121	-0.472523	-0.124987	-0.661928	-0.078945	-0.497951	-0.279677	-0.129319	-0.0786479	-0.392262	-0.686299	0.154912	-0.550661	0.186327	-0.519184	-0.464934	0.0121096	-0.469793	-0.271023	-0.503797	0.208893	-0.553297	-0.761972	0.0410254	-0.912471	-0.756978	-0.485792	-0.772556	-0.680196	-0.909942	-0.618109	-0.441432	0.00237173	0.157864	-0.145291	-0.354634	-0.552744	0.0205304	-0.744371	-0.188754	-0.407419	-0.470843	0.0673338	-0.135112
-0.0506886	-0.80777	-0.475686	-0.000231051	-0.481011	-0.733405	-0.00663121	-0.472523	-0.124987	-0.661928	-0.078945	-0.497951	-0.279677	-0.129319	-0.0786479	-0.392262	-0.686299	0.154912	-0.550661	0.186327	-0.519184	-0.464934	0.0121096	-0.469793	-0.271023	-0.503797	0.208893	-0.553297	-0.761972	0.0410254	-0.912471	-0.756978	-0.485792	-0.772556	-0.680196	-0.909942	-0.618109	-0.441432	0.00237173	0.157864	-0.145291	-0.354634	-0.552744	0.0205304	-0.744371	-0.188754	-0.407419	-0.470843	0.0673338	-0.135112
0.563821	1.16638	0.958214	0.473801	1.00455	1.19395	0.541656	0.95168	0.635192	1.19046	0.580955	0.965094	0.774437	0.590585	0.604119	0.902928	1.17948	0.362146	1.06792	0.349068	1.02661	0.93975	0.455283	0.970267	0.620609	0.998229	0.258267	1.09197	1.2819	0.347602	1.40687	1.20492	0.978789	1.30435	1.1191	1.40925	1.03039	0.850352	0.475473	0.395981	0.68067	0.883808	1.05692	0.304911	1.25531	0.72211	0.93049	0.912367	0.426834	0.678175
-0.563821	-1.16638	-0.958214	-0.473801	-1.00455	-1.19395	-0.541656	-0.95168	-0.635192	-1.19046	-0.580955	-0.965094	-0.774437	-0.590585	-0.604119	-0.902928	-1.17948	-0.362146	-1.06792	-0.349068	-1.02661	-0.93975	-0.455283	-0.970267	-0.620609	-0.998229	-0.258267	-1.09197	-1.2819	-0.347602	-1.40687	-1.20492	-0.978789	-1.30435	-1.1191	-1.40925	-1.03039	-0.850352	-0.475473	-0.395981	-0.68067	-0.883808	-1.05692	-0.304911	-1.25531	-0.72211	-0.93049	-0.912367	-0.426834	-0.678175
0.563821	1.16638	0.958214	0.473801	1.00455	1.19395	0.541656	0.95168	0.635192	1.19046	0.580955	0.965094	0.774437	0.590585	0.604119	0.902928	1.17948	0.362146	1.06792	0.349068	1.02661	0.93975	0.455283	0.970267	0.620609	0.998229	0.258267	1.09197	1.2819	0.347602	1.40687	1.20492	0.978789	1.30435	1.1191	1.40925	1.03039	0.850352	0.475473	0.395981	0.68067	0.883808	1.05692	0.304911	1.25531	0.72211	0.93049	0.912367	0.426834	0.678175
0.405805	1.04335	0.847942	0.597934	0.960107	1.01726	0.415353	0.79261	0.577721	1.11983	0.475808	0.784994	0.50245	0.447611	0.505855	0.726899	1.15286	0.370575	0.908399	0.379252	0.923238	0.710921	0.428941	0.848179	0.589276	0.867276	0.29914	1.11457	1.06227	0.281625	1.13	1.13458	0.818748	1.0648	0.926008	1.16458	0.822742	0.7833	0.343882	0.54406	0.681131	0.802064	0.874242	0.285165	1.1234	0.519549	0.857637	0.857753	0.267637	0.691571
0.313908	0.180007	0.270319	0.383722	0.289816	0.192295	0.360754	0.283997	0.356158	0.310724	0.384704	0.240158	0.212245	0.252066	0.345844	0.270791	0.283454	0.341908	0.262305	0.401555	0.311515	0.222645	0.35863	0.259941	0.274944	0.292641	0.37648	0.333236	0.2629	0.290621	0.183415	0.277392	0.250761	0.253768	0.219423	0.23233	0.172942	0.285957	0.32041	0.433185	0.359754	0.277951	0.240877	0.245702	0.206604	0.285582	0.289927	0.215387	0.275887	0.362164
0.417293	0.507194	0.528592	0.464264	0.654136	0.47724	0.648446	0.648601	0.582343	0.830696	0.528877	0.446382	0.519622	0.430398	0.488172	0.672046	0.514344	0.393714	0.446012	0.441446	0.624838	0.436689	0.391695	0.318969	0.415977	0.599266	0.401572	0.9266	0.609801	0.397876	0.670619	0.670433	0.332602	0.27763	0.444608	0.759163	0.442884	0.360785	0.413534	0.576373	0.397844	0.823314	0.621776	0.37336	0.257406	0.289124	0.482319	0.505133	0.296528	0.655706
0.313908	0.180007	0.270319	0.383722	0.289816	0.192295	0.360754	0.283997	0.356158	0.310724	0.384704	0.240158	0.212245	0.252066	0.345844	0.270791	0.283454	0.341908	0.262305	0.401555	0.311515	0.222645	0.35863	0.259941	0.274944	0.292641	0.37648	0.333236	0.2629	0.290621	0.183415	0.277392	0.250761	0.253768	0.219423	0.23233	0.172942	0.285957	0.32041	0.433185	0.359754	0.277951	0.240877	0.245702	0.206604	0.285582	0.289927	0.215387	0.275887	0.362164
0.232755	0.105105	0.15614	0.326735	0.246509	0.136418	0.241528	0.18878	0.221727	0.241687	0.140908	0.140291	0.0265735	0.224445	0.242083	0.127798	0.164696	0.297843	0.160852	0.287614	0.192442	0.113467	0.269884	0.13487	0.188615	0.160326	0.359716	0.258287	0.0997207	0.281674	0.102594	0.223949	0.195792	0.0919458	0.0553121	0.124797	0.0650196	0.139785	0.262612	0.390801	0.263311	0.25418	0.118021	0.138816	0.159611	0.242652	0.258937	0.176378	0.242722	0.270546
0.0384797	0.0666016	0.046578	0.0142558	0.0394599	0.0016968	0.0687483	0.0268685	0.032086	0.0122705	0.220213	0.0982563	0.0330886	0.0240787	0.0386832	0.140654	0.0476795	0.038062	0.045948	0.101105	0.00178885	0.0278817	0.0621419	0.0458946	0.0242924	0.0664516	0.00254004	0.0127086	0.116154	0.000894426	0.0327477	0.00847312	0.018052	0.0656639	0.0405799	0.0445838	0.083706	0.0734532	0.0454528	0.0352663	0.0057847	0.0107176	0.0966947	0.062188	0.0452921	0.0355977	0.0088495	0.0142448	0.0145109	0.0691172
0.0426736	0.00829956	0.0676009	0.0427313	0.00384724	0.0541799	0.0504781	0.0683485	0.102345	0.056767	0.0235827	0.00161104	0.152583	0.00354177	0.0650779	0.00233864	0.0710791	0.00600341	0.0555047	0.012836	0.117285	0.0812968	0.0266035	0.0791769	0.0620373	0.0658634	0.0142237	0.0622407	0.0470253	0.00805293	0.0480727	0.0449695	0.0369163	0.0961582	0.123531	0.0629498	0.0242162	0.072719	0.0123458	0.0071175	0.0906585	0.0130531	0.026162	0.0446978	0.00170102	0.00733166	0.0221407	0.0247641	0.0186543	0.0225013
0.283763	0.172616	0.251023	0.369187	0.258217	0.171358	0.335045	0.260529	0.318352	0.291223	0.376666	0.230897	0.212124	0.216239	0.327581	0.233734	0.250228	0.324326	0.246461	0.372202	0.286764	0.200547	0.32317	0.243448	0.263391	0.274466	0.337096	0.300409	0.227427	0.262843	0.15937	0.265519	0.232741	0.227315	0.210652	0.22458	0.145976	0.272131	0.30391	0.384984	0.320051	0.231684	0.209323	0.217862	0.204358	0.257496	0.248826	0.186503	0.270872	0.321488
0.283763	0.172616	0.251023	0.369187	0.258217	0.171358	0.335045	0.260529	0.318352	0.291223	0.376666	0.230897	0.212124	0.216239	0.327581	0.233734	0.250228	0.324326	0.246461	0.372202	0.286764	0.200547	0.32317	0.243448	0.263391	0.274466	0.337096	0.300409	0.227427	0.262843	0.15937	0.265519	0.232741	0.227315	0.210652	0.22458	0.145976	0.272131	0.30391	0.384984	0.320051	0.231684	0.209323	0.217862	0.204358	0.257496	0.248826	0.186503	0.270872	0.321488
0.283763	0.172616	0.251023	0.369187	0.258217	0.171358	0.335045	0.260529	0.318352	0.291223	0.376666	0.230897	0.212124	0.216239	0.327581	0.233734	0.250228	0.324326	0.246461	0.372202	0.286764	0.200547	0.32317	0.243448	0.263391	0.274466	0.337096	0.300409	0.227427	0.262843	0.15937	0.265519	0.232741	0.227315	0.210652	0.22458	0.145976	0.272131	0.30391	0.384984	0.320051	0.231684	0.209323	0.217862	0.204358	0.257496	0.248826	0.186503	0.270872	0.321488
0.283763	0.172616	0.251023	0.369187	0.258217	0.171358	0.335045	0.260529	0.318352	0.291223	0.376666	0.230897	0.212124	0.216239	0.327581	0.233734	0.250228	0.324326	0.246461	0.372202	0.286764	0.200547	0.32317	0.243448	0.263391	0.274466	0.337096	0.300409	0.227427	0.262843	0.15937	0.265519	0.232741	0.227315	0.210652	0.22458	0.145976	0.272131	0.30391	0.384984	0.320051	0.231684	0.209323	0.217862	0.204358	0.257496	0.248826	0.186503	0.270872	0.321488
0.211992	0.558401	0.491932	0.366097	0.498183	0.889953	0.357722	0.709652	0.421467	0.977433	0.331598	0.385904	0.477017	0.196702	0.314946	0.454042	0.827351	0.195292	0.423276	0.192922	0.526942	0.345051	0.256755	0.363717	0.289736	0.550053	0.0826652	0.908379	0.60951	0.208761	0.536731	0.885472	0.372198	0.267463	0.72285	1.01096	0.384202	0.35624	0.225336	0.281143	0.247282	0.638126	0.424061	0.219129	0.109061	0.192819	0.597519	0.712965	0.0896845	0.339017
0.342878	0.586337	0.636163	0.51183	0.552632	0.884721	0.576522	0.793801	0.635969	1.03734	0.654821	0.478863	0.676764	0.336549	0.528808	0.629183	0.914394	0.340406	0.512079	0.426771	0.719171	0.486181	0.473255	0.50055	0.468364	0.770855	0.190209	1.01292	0.739363	0.370035	0.588761	0.951182	0.438138	0.403937	0.848103	1.0868	0.52361	0.549095	0.404218	0.413213	0.402126	0.682102	0.576341	0.373852	0.125125	0.28444	0.629951	0.712415	0.304154	0.504109
0.0301451	0.0073905	0.0192961	0.0145355	0.0315994	0.0209373	0.0257089	0.0234685	0.0378062	0.0195013	0.0080374	0.00926164	0.000121396	0.0358271	0.0182633	0.0370574	0.0332266	0.0175825	0.0158439	0.0293536	0.024751	0.0220983	0.0354597	0.016493	0.0115535	0.018175	0.0393833	0.0328275	0.035474	0.0277786	0.0240449	0.0118731	0.0180195	0.0264531	0.00877168	0.00775008	0.0269654	0.0138261	0.0165001	0.0482008	0.0397032	0.0462661	0.0315548	0.0278406	0.00224552	0.0280859	0.041101	0.0288842	0.00501466	0.0406766
-0.134995	-0.2873	-0.243234	0.0761721	-0.210487	-0.268507	-0.315911	-0.420331	-0.269759	-0.449062	-0.163634	-0.170212	-0.449553	-0.151475	-0.144306	-0.376805	-0.152085	0.108187	-0.159622	0.0819436	-0.36282	-0.294096	-0.012707	-0.0362535	-0.171314	-0.319824	0.0528538	-0.460396	-0.392003	-0.111058	-0.525207	-0.349674	-0.0545826	-0.107994	-0.331099	-0.575229	-0.289432	-0.105462	-0.0961259	0.070233	0.00763387	-0.435204	-0.357995	-0.140204	0.117679	0.00625351	-0.0953425	-0.171871	0.0147738	-0.162425
0.0426736	0.00829956	0.0676009	0.0427313	0.00384724	0.0541799	0.0504781	0.0683485	0.102345	0.056767	0.0235827	0.00161104	0.152583	0.00354177	0.0650779	0.00233864	0.0710791	0.00600341	0.0555047	0.012836	0.117285	0.0812968	0.0266035	0.0791769	0.0620373	0.0658634	0.0142237	0.0622407	0.0470253	0.00805293	0.0480727	0.0449695	0.0369163	0.0961582	0.123531	0.0629498	0.0242162	0.072719	0.0123458	0.0071175	0.0906585	0.0130531	0.026162	0.0446978	0.00170102	0.00733166	0.0221407	0.0247641	0.0186543	0.0225013
0.103384	0.327188	0.258273	0.0805424	0.36432	0.284944	0.287692	0.364604	0.226185	0.519971	0.144173	0.206224	0.307377	0.178332	0.142328	0.401255	0.23089	0.0518052	0.183706	0.0398912	0.313323	0.214043	0.0330649	0.059028	0.141032	0.306625	0.0250926	0.593364	0.3469	0.107255	0.487204	0.393041	0.0818415	0.0238623	0.225184	0.526833	0.269942	0.0748277	0.093124	0.143188	0.0380901	0.545363	0.380898	0.127658	0.050802	0.00354211	0.192391	0.289746	0.0206409	0.293542
0.103384	0.327188	0.258273	0.0805424	0.36432	0.284944	0.287692	0.364604	0.226185	0.519971	0.144173	0.206224	0.307377	0.178332	0.142328	0.401255	0.23089	0.0518052	0.183706	0.0398912	0.313323	0.214043	0.0330649	0.059028	0.141032	0.306625	0.0250926	0.593364	0.3469	0.107255	0.487204	0.393041	0.0818415	0.0238623	0.225184	0.526833	0.269942	0.0748277	0.093124	0.143188	0.0380901	0.545363	0.380898	0.127658	0.050802	0.00354211	0.192391	0.289746	0.0206409	0.293542
0.18275	0.436766	0.27337	0.0323915	0.304244	0.0566854	0.035372	0.0703363	0.0974835	0.0147203	0.140088	0.361468	0.0150264	0.22051	0.127809	0.246068	0.175629	0.00928694	0.405534	0.05166	0.328508	0.364626	0.125225	0.38251	0.267784	0.264559	0.124305	0.010982	0.450837	0.0686138	0.583199	0.160771	0.382374	0.785314	0.185541	0.139065	0.433814	0.384976	0.109203	0.042378	0.297467	0.0407246	0.401116	0.0338836	0.844159	0.309602	0.140929	0.00214872	0.123883	0.198936
0.0659338	0.222914	0.166058	0.242823	0.130016	0.550828	0.0195527	0.2767	0.0929377	0.400695	0.163843	0.178068	0.0170571	0.0148284	0.107541	0.0504482	0.525382	0.137483	0.184065	0.140194	0.0963348	0.0497106	0.197086	0.225512	0.0866668	0.177565	0.043349	0.252774	0.215584	0.0934529	0.00145498	0.447462	0.253441	0.147442	0.374135	0.421176	0.0900429	0.208693	0.119866	0.130838	0.118533	0.0797101	0.0170004	0.0467728	0.0565581	0.181946	0.382986	0.398454	0.0503893	0.0229736
0.108607	0.231213	0.233659	0.285555	0.133864	0.605008	0.0700308	0.345048	0.195283	0.457462	0.187425	0.17968	0.16964	0.0183702	0.172619	0.0527868	0.596461	0.143487	0.23957	0.15303	0.21362	0.131007	0.22369	0.304689	0.148704	0.243428	0.0575726	0.315015	0.262609	0.101506	0.0495277	0.492431	0.290357	0.243601	0.497666	0.484125	0.114259	0.281412	0.132212	0.137955	0.209192	0.0927632	0.0431624	0.0914707	0.0582591	0.189277	0.405127	0.423218	0.0690436	0.0454748
0.108607	0.231213	0.233659	0.285555	0.133864	0.605008	0.0700308	0.345048	0.195283	0.457462	0.187425	0.17968	0.16964	0.0183702	0.172619	0.0527868	0.596461	0.143487	0.23957	0.15303	0.21362	0.131007	0.22369	0.304689	0.148704	0.243428	0.0575726	0.315015	0.262609	0.101506	0.0495277	0.492431	0.290357	0.243601	0.497666	0.484125	0.114259	0.281412	0.132212	0.137955	0.209192	0.0927632	0.0431624	0.0914707	0.0582591	0.189277	0.405127	0.423218	0.0690436	0.0454748
-0.108607	-0.231213	-0.233659	-0.285555	-0.133864	-0.605008	-0.0700308	-0.345048	-0.195283	-0.457462	-0.187425	-0.17968	-0.16964	-0.0183702	-0.172619	-0.0527868	-0.596461	-0.143487	-0.23957	-0.15303	-0.21362	-0.131007	-0.22369	-0.304689	-0.148704	-0.243428	-0.0575726	-0.315015	-0.262609	-0.101506	-0.0495277	-0.492431	-0.290357	-0.243601	-0.497666	-0.484125	-0.114259	-0.281412	-0.132212	-0.137955	-0.209192	-0.0927632	-0.0431624	-0.0914707	-0.0582591	-0.189277	-0.405127	-0.423218	-0.0690436	-0.0454748
0.482987	0.351221	0.463232	0.459035	0.491935	0.439602	0.509316	0.455689	0.472399	0.509035	0.493973	0.457881	0.494639	0.425438	0.507207	0.473608	0.45995	0.499476	0.501411	0.506042	0.482673	0.452718	0.431933	0.483981	0.338033	0.476257	0.427777	0.505849	0.484453	0.360848	0.470351	0.436073	0.474977	0.505336	0.430128	0.491559	0.385317	0.395093	0.461344	0.505644	0.495675	0.482907	0.47262	0.297601	0.508689	0.505271	0.48197	0.412641	0.489154	0.502386
0.0506886	0.80777	0.475686	0.000231051	0.481011	0.733405	0.00663121	0.472523	0.124987	0.661928	0.078945	0.497951	0.279677	0.129319	0.0786479	0.392262	0.686299	-0.154912	0.550661	-0.186327	0.519184	0.464934	-0.0121096	0.469793	0.271023	0.503797	-0.208893	0.553297	0.761972	-0.0410254	0.912471	0.756978	0.485792	0.772556	0.680196	0.909942	0.618109	0.441432	-0.00237173	-0.157864	0.145291	0.354634	0.552744	-0.0205304	0.744371	0.188754	0.407419	0.470843	-0.0673338	0.135112
0.0506886	0.80777	0.475686	0.000231051	0.481011	0.733405	0.00663121	0.472523	0.124987	0.661928	0.078945	0.497951	0.279677	0.129319	0.0786479	0.392262	0.686299	-0.154912	0.550661	-0.186327	0.519184	0.464934	-0.0121096	0.469793	0.271023	0.503797	-0.208893	0.553297	0.761972	-0.0410254	0.912471	0.756978	0.485792	0.772556	0.680196	0.909942	0.618109	0.441432	-0.00237173	-0.157864	0.145291	0.354634	0.552744	-0.0205304	0.744371	0.188754	0.407419	0.470843	-0.0673338	0.135112
-0.563821	-1.16638	-0.958214	-0.473801	-1.00455	-1.19395	-0.541656	-0.95168	-0.635192	-1.19046	-0.580955	-0.965094	-0.774437	-0.590585	-0.604119	-0.902928	-1.17948	-0.362146	-1.06792	-0.349068	-1.02661	-0.93975	-0.455283	-0.970267	-0.620609	-0.998229	-0.258267	-1.09197	-1.2819	-0.347602	-1.40687	-1.20492	-0.978789	-1.30435	-1.1191	-1.40925	-1.03039	-0.850352	-0.475473	-0.395981	-0.68067	-0.883808	-1.05692	-0.304911	-1.25531	-0.72211	-0.93049	-0.912367	-0.426834	-0.678175
0.563821	1.16638	0.958214	0.473801	1.00455	1.19395	0.541656	0.95168	0.635192	1.19046	0.580955	0.965094	0.774437	0.590585	0.604119	0.902928	1.17948	0.362146	1.06792	0.349068	1.02661	0.93975	0.455283	0.970267	0.620609	0.998229	0.258267	1.09197	1.2819	0.347602	1.40687	1.20492	0.978789	1.30435	1.1191	1.40925	1.03039	0.850352	0.475473	0.395981	0.68067	0.883808	1.05692	0.304911	1.25531	0.72211	0.93049	0.912367	0.426834	0.678175
-0.563821	-1.16638	-0.958214	-0.473801	-1.00455	-1.19395	-0.541656	-0.95168	-0.635192	-1.19046	-0.580955	-0.965094	-0.774437	-0.590585	-0.604119	-0.902928	-1.17948	-0.362146	-1.06792	-0.349068	-1.02661	-0.93975	-0.455283	-0.970267	-0.620609	-0.998229	-0.258267	-1.09197	-1.2819	-0.347602	-1.40687	-1.20492	-0.978789	-1.30435	-1.1191	-1.40925	-1.03039	-0.850352	-0.475473	-0.395981	-0.68067	-0.883808	-1.05692	-0.304911	-1.25531	-0.72211	-0.93049	-0.912367	-0.426834	-0.678175
2.51581	1.94346	2.22777	2.39143	2.35805	2.2681	2.38037	2.37963	2.21595	2.54829	2.27483	2.24473	2.89165	2.27769	2.61906	2.53245	2.18156	2.50661	2.39201	2.23055	2.39319	2.37262	1.96098	2.48255	1.83421	2.50462	2.16634	2.43139	2.4264	1.91289	2.5881	2.28111	2.52872	2.53137	2.4591	2.48095	2.11601	1.95635	2.3489	2.3139	2.36773	2.46898	2.29995	1.7385	2.70535	2.38619	2.34123	2.22544	2.73449	2.34645
3.73057	2.9486	2.32933	3.87878	2.54675	3.36594	2.27117	3.54378	2.98903	3.98151	2.05041	2.36457	3.68545	3.93069	3.04935	3.61218	3.36701	2.66349	2.7618	2.26619	3.11152	3.31988	2.41712	3.346	3.34722	3.94189	3.78541	3.74851	3.6204	3.0787	3.93507	3.89412	3.52848	3.66851	3.93981	3.25877	3.72682	2.91829	3.37617	3.13002	3.47847	3.71409	2.56745	3.67303	3.25124	2.78658	2.74522	3.3445	3.83035	2.76979
0.0035995	0.00269667	0.0025762	0.00526716	0.00304204	0.000257278	0.00348041	0.00277845	0.000484371	0.0030823	0.00412619	0.000973215	0.00279514	0.00101425	0.000575605	0.000140906	0.00308934	0.00249705	0.00142228	0.00375117	0.00219783	0.00200173	0.000692428	0.00417974	0.00207891	0.00416321	0.00160171	0.00394042	0.000801328	0.00161594	0.00067005	0.00541224	0.00239211	0.00249092	0.00252654	0.000723389	0.00235577	0.00305943	0.00603143	0.000259511	0.00243723	0.000777676	0.00373129	0.000114869	0.00466559	0.00185912	0.000578757	0.002867	0.000635574	0.000819396
0.0520551	0.0187466	0.044478	0.0387219	0.0417857	0.0279301	0.0326045	0.0329771	0.0271595	0.0469689	0.0555537	0.0301098	0.0471956	0.0421478	0.0230856	0.0531305	0.0526849	0.0388464	0.0319782	0.0334369	0.0252482	0.0305721	0.0395392	0.0406072	0.032296	0.0336403	0.0453994	0.056462	0.0213069	0.0304622	0.0622868	0.0535113	0.0452785	0.0336771	0.0219898	0.0207335	0.0407236	0.0297059	0.0490541	0.0307036	0.0382193	0.0145959	0.0378665	0.0245733	0.0500664	0.0502493	0.040303	0.0316072	0.0316159	0.0283199
0.0108402	0.0298399	0.0112162	0.0210639	0.0171655	0.0287725	0.0269047	0.0265136	0.0282391	0.0167383	0.0013169	0.0260085	0.0250957	0.0147944	0.0423908	0.0101808	0.00185423	0.0238189	0.0278222	0.0223268	0.0345815	0.0287433	0.00948517	0.0214565	0.0135592	0.0289752	0.00875897	0.00432277	0.0393531	0.0173602	0.00241563	0.00351654	0.0179394	0.0296072	0.0394876	0.0412902	0.0121766	0.019203	0.00966842	0.0271439	0.020974	0.0471287	0.0196322	0.0188892	0.0175674	0.00940536	0.0182279	0.0240287	0.0367464	0.0303414
0.0628954	0.0485865	0.0556942	0.0597858	0.0589513	0.0567026	0.0595092	0.0594907	0.0553987	0.0637072	0.0568706	0.0561184	0.0722913	0.0569423	0.0654764	0.0633113	0.0545391	0.0626653	0.0598004	0.0557637	0.0598297	0.0593154	0.0490244	0.0620637	0.0458552	0.0626154	0.0541584	0.0607847	0.06066	0.0478223	0.0647025	0.0570278	0.0632179	0.0632843	0.0614774	0.0620237	0.0529002	0.0489088	0.0587225	0.0578475	0.0591933	0.0617246	0.0574987	0.0434625	0.0676338	0.0596547	0.0585308	0.0556359	0.0683623	0.0586613
0.983658	0.90078	1.06324	1.15912	1.10705	0.988216	1.13506	1.10169	1.14092	1.29699	1.1978	0.97151	0.886893	0.872958	1.12757	1.0275	1.17832	1.01319	1.0589	1.13839	1.20138	0.926179	1.07791	1.02006	0.943741	1.16696	0.999447	1.30915	1.13303	0.893502	0.999781	1.21916	1.00125	1.07871	1.01388	1.20125	0.839705	1.04008	1.01396	1.20637	1.12631	1.05522	1.01208	0.720836	0.951717	0.976763	1.08473	0.914548	0.922986	1.15383
1.30966	1.86464	1.84233	1.77946	1.99546	1.30622	1.40504	1.95661	1.7553	1.63564	1.93286	1.36537	1.07364	1.12457	1.98347	1.99356	1.81459	1.43962	1.16343	1.48225	1.98404	1.48634	1.96412	1.39402	1.78357	1.98593	1.48664	1.68565	1.87989	1.9225	1.63241	1.92621	1.48932	1.39873	1.93751	1.55976	1.39057	1.87784	1.24688	1.93907	1.69278	1.36642	1.74665	1.4638	1.17175	1.06945	1.82319	1.65451	1.46257	1.83982
0.00198077	0.000935624	0.00747328	0.0015565	0.00494798	0.00243133	0.00804891	0.000637573	0.007825	0.00398299	0.000368293	0.000845483	0.00394585	0.0190378	0.0107352	0.00921484	0.00210611	0.00500328	0.000935532	0.00538379	0.0144562	0.0104916	0.0123437	0.00388798	0.010807	0.0176266	0.000590954	0.00941261	0.00375088	0.0188099	0.0102974	0.00858979	0.00475722	0.00283574	0.000659862	0.00733986	0.015906	0.00576187	0.0117771	0.00104935	0.00332113	0.00872082	0.0121869	0.00169743	0.000440355	0.00589779	0.0039664	0.000429311	0.0235297	0.00674056
0.0656211	0.0621008	0.195081	0.251516	0.191215	0.139386	0.12103	0.0847956	0.208065	0.208341	0.0299141	0.0443067	0.186665	0.148168	0.192588	0.0844164	0.2336	0.202019	0.140707	0.17981	0.271809	0.14549	0.147627	0.204456	0.158635	0.224287	0.109939	0.313925	0.0714532	0.125163	0.119927	0.184845	0.129635	0.125199	0.145107	0.121543	0.124378	0.149375	0.0923523	0.233952	0.246968	0.188591	0.148349	0.0870346	0.174525	0.0598457	0.165129	0.16998	0.213901	0.216563
0.180293	0.163094	0.0707307	0.0382639	0.0855479	0.107668	0.162735	0.190627	0.077165	0.115907	0.269535	0.198571	0.0350583	0.0700717	0.0893033	0.172458	0.0609802	0.0512785	0.124018	0.104787	0.0285365	0.0860544	0.12185	0.0505583	0.0773002	0.0674524	0.139922	0.013364	0.211805	0.0982127	0.130018	0.119945	0.120678	0.144479	0.108363	0.17877	0.0855481	0.110645	0.161137	0.0676417	0.0346092	0.0752142	0.104671	0.0931744	0.063404	0.184345	0.106054	0.0586573	0.016845	0.0718943
0.245915	0.225195	0.265811	0.28978	0.276763	0.247054	0.283765	0.275423	0.28523	0.324248	0.299449	0.242877	0.221723	0.21824	0.281892	0.256875	0.29458	0.253297	0.264724	0.284596	0.300346	0.231545	0.269477	0.255015	0.235935	0.291739	0.249862	0.327288	0.283258	0.223375	0.249945	0.30479	0.250313	0.269678	0.25347	0.300313	0.209926	0.260019	0.25349	0.301594	0.281577	0.263805	0.25302	0.180209	0.237929	0.244191	0.271183	0.228637	0.230746	0.288457
[truncated: 5,000 more columns]

## Sheet: CLP (Vcyc0)
0.460283	0.446224	0.509976	0.499627	0.459171	0.480356	0.477944	0.496984	0.475032	0.50981	0.505115	0.505199	0.50764	0.51	0.463082	0.467811	0.455309	0.477028	0.509999	0.476667	0.462729	0.505314	0.50277	0.488357	0.509672	0.50613	0.509674	0.507571	0.473888	0.450892	0.499988	0.468148	0.497074	0.507576	0.462598	0.45133	0.462211	0.492979	0.495652	0.473508	0.509922	0.509694	0.460571	0.505256	0.497627	0.440564	0.463281	0.4981	0.460054	0.48844
0.460283	0.446224	0.509976	0.499627	0.459171	0.480356	0.477944	0.496984	0.475032	0.50981	0.505115	0.505199	0.50764	0.51	0.463082	0.467811	0.455309	0.477028	0.509999	0.476667	0.462729	0.505314	0.50277	0.488357	0.509672	0.50613	0.509674	0.507571	0.473888	0.450892	0.499988	0.468148	0.497074	0.507576	0.462598	0.45133	0.462211	0.492979	0.495652	0.473508	0.509922	0.509694	0.460571	0.505256	0.497627	0.440564	0.463281	0.4981	0.460054	0.48844
0.460283	0.446224	0.509976	0.499627	0.459171	0.480356	0.477944	0.496984	0.475032	0.50981	0.505115	0.505199	0.50764	0.51	0.463082	0.467811	0.455309	0.477028	0.509999	0.476667	0.462729	0.505314	0.50277	0.488357	0.509672	0.50613	0.509674	0.507571	0.473888	0.450892	0.499988	0.468148	0.497074	0.507576	0.462598	0.45133	0.462211	0.492979	0.495652	0.473508	0.509922	0.509694	0.460571	0.505256	0.497627	0.440564	0.463281	0.4981	0.460054	0.48844
9.83595	9.54071	10.8795	10.6622	9.81259	10.2575	10.2068	10.6067	10.1457	10.876	10.7774	10.7792	10.8304	10.88	9.89471	9.99402	9.73149	10.1876	10.88	10.18	9.8873	10.7816	10.7282	10.4255	10.8731	10.7987	10.8732	10.829	10.1216	9.63873	10.6697	10.0011	10.6086	10.8291	9.88457	9.64793	9.87644	10.5226	10.5787	10.1137	10.8784	10.8736	9.84198	10.7804	10.6202	9.42185	9.89889	10.6301	9.83113	10.4272
3.74241	3.62291	4.16479	4.07683	3.73295	3.91302	3.89252	4.05436	3.86777	4.16338	4.12347	4.12419	4.14494	4.165	3.76619	3.80639	3.70013	3.88474	4.165	3.88167	3.76319	4.12517	4.10355	3.98104	4.16221	4.13211	4.16223	4.14435	3.85805	3.66258	4.0799	3.80926	4.05513	4.14439	3.76209	3.66631	3.7588	4.02032	4.04304	3.85482	4.16434	4.1624	3.74485	4.12468	4.05983	3.5748	3.76789	4.06385	3.74046	3.98174
7.02453	6.79959	7.81961	7.65403	7.00674	7.34569	7.30711	7.61174	7.26051	7.81695	7.74183	7.74319	7.78223	7.82	7.0693	7.14497	6.94494	7.29246	7.81999	7.28668	7.06366	7.74503	7.70432	7.47371	7.81475	7.75808	7.81479	7.78113	7.24221	6.87427	7.65981	7.15036	7.61319	7.78121	7.06157	6.88128	7.05538	7.54766	7.59043	7.23613	7.81875	7.8151	7.02913	7.7441	7.62204	6.70903	7.07249	7.6296	7.02086	7.47504
9.84637	9.53005	10.9645	10.7316	9.82135	10.298	10.2437	10.6721	10.1782	10.9607	10.8551	10.857	10.9119	10.965	9.90933	10.0157	9.73445	10.2231	10.965	10.215	9.90139	10.8596	10.8023	10.478	10.9576	10.8779	10.9577	10.9103	10.1525	9.63507	10.7397	10.0233	10.6742	10.9105	9.89846	9.64493	9.88975	10.582	10.6422	10.1439	10.9632	10.9581	9.85284	10.8583	10.6866	9.40269	9.91381	10.6973	9.84121	10.4799
0.51	0.51	0.51	0.51	0.51	0.51	0.51	0.51	0.51	0.51	0.51	0.51	0.51	0.51	0.51	0.51	0.51	0.51	0.51	0.51	0.51	0.51	0.51	0.51	0.51	0.51	0.51	0.51	0.51	0.51	0.51	0.51	0.51	0.51	0.51	0.51	0.51	0.51	0.51	0.51	0.51	0.51	0.51	0.51	0.51	0.51	0.51	0.51	0.51	0.51
0.51	0.51	0.51	0.51	0.51	0.51	0.51	0.51	0.51	0.51	0.51	0.51	0.51	0.51	0.51	0.51	0.51	0.51	0.51	0.51	0.51	0.51	0.51	0.51	0.51	0.51	0.51	0.51	0.51	0.51	0.51	0.51	0.51	0.51	0.51	0.51	0.51	0.51	0.51	0.51	0.51	0.51	0.51	0.51	0.51	0.51	0.51	0.51	0.51	0.51
0.51	0.51	0.51	0.51	0.51	0.51	0.51	0.51	0.51	0.51	0.51	0.51	0.51	0.51	0.51	0.51	0.51	0.51	0.51	0.51	0.51	0.51	0.51	0.51	0.51	0.51	0.51	0.51	0.51	0.51	0.51	0.51	0.51	0.51	0.51	0.51	0.51	0.51	0.51	0.51	0.51	0.51	0.51	0.51	0.51	0.51	0.51	0.51	0.51	0.51
0.51	0.51	0.51	0.51	0.51	0.51	0.51	0.51	0.51	0.51	0.51	0.51	0.51	0.51	0.51	0.51	0.51	0.51	0.51	0.51	0.51	0.51	0.51	0.51	0.51	0.51	0.51	0.51	0.51	0.51	0.51	0.51	0.51	0.51	0.51	0.51	0.51	0.51	0.51	0.51	0.51	0.51	0.51	0.51	0.51	0.51	0.51	0.51	0.51	0.51
0.611063	0.665229	0.737388	0.655243	0.661758	0.664422	0.702409	0.734714	0.680238	0.781099	0.747539	0.722754	0.715123	0.735476	0.730542	0.617765	0.599024	0.628419	0.73824	0.724861	0.699804	0.623637	0.704663	0.682793	0.753929	0.726276	0.723809	0.736755	0.698108	0.643086	0.7478	0.64369	0.650605	0.703512	0.721373	0.65852	0.650247	0.683925	0.690292	0.639534	0.757823	0.788054	0.64095	0.747188	0.742887	0.679507	0.630223	0.684856	0.61931	0.691523
0.599734	0.587789	0.363164	0.0581344	0.661682	0.307488	0.58326	0.328598	0.283266	0.697814	0.587578	0.720517	0.0614089	0.678359	0.652392	0.236651	0.449994	0.378609	0.738234	0.166838	0.0459323	0.57997	0.00665125	0.139339	0.744908	0.635204	0.716754	0.733166	0.593661	0.0863656	0.463407	0.0528671	0.633662	0.672586	0.311106	0.60909	0.196148	0.682295	0.551574	0.604333	0.69899	0.787373	0.583178	0.745983	0.143798	0.0892773	0.62851	0.684186	0.607932	0.145654
0.0113291	0.0774408	0.374224	0.597108	7.59073e-05	0.356934	0.119149	0.406116	0.396972	0.0832846	0.159961	0.00223642	0.653714	0.0571175	0.0781492	0.381114	0.14903	0.249809	6.17385e-06	0.558024	0.653872	0.0436679	0.698011	0.543454	0.00902126	0.091072	0.00705523	0.00358826	0.104447	0.55672	0.284393	0.590823	0.0169427	0.0309262	0.410267	0.0494294	0.454099	0.0016295	0.138718	0.0352009	0.0588326	0.000681406	0.057772	0.00120557	0.599089	0.59023	0.0017126	0.000670155	0.0113783	0.545869
3.29049	3.59219	3.96657	3.57379	3.49846	3.55725	3.77969	3.79829	3.67241	4.21758	3.94583	3.91969	3.88546	3.97595	3.94982	3.33278	3.22129	3.40069	3.96357	3.83198	3.81779	3.36852	3.80332	3.59704	4.06032	3.86023	3.81507	3.79166	3.72116	3.48008	3.94769	3.48291	3.49808	3.71955	3.86725	3.3979	3.49807	3.67496	3.68764	3.37199	3.98096	4.22718	3.32663	3.84933	3.90873	3.7026	3.38423	3.58937	3.33002	3.58796
2.11788	2.6099	2.52545	2.68346	2.03375	2.36707	2.39274	2.62391	2.53347	2.83337	2.70794	2.79449	2.86452	2.70072	2.7007	2.42734	2.22353	2.37359	2.59579	2.66292	2.93663	2.26063	2.74811	2.69968	2.64309	2.58731	2.65262	2.46759	2.48846	2.68361	2.78931	2.44563	2.28526	2.43788	2.78873	2.39812	2.23438	2.39333	2.23677	2.19154	2.61181	2.56995	2.11904	2.51678	2.78336	2.80436	2.10813	2.28717	2.10529	2.55473
1.17261	0.982292	1.44112	0.890323	1.46471	1.19018	1.38695	1.17437	1.13895	1.3842	1.23789	1.1252	1.02094	1.27523	1.24912	0.905435	0.997768	1.0271	1.36778	1.16906	0.88116	1.10789	1.05521	0.897359	1.41723	1.27292	1.16245	1.32407	1.2327	0.796465	1.15838	1.03728	1.21282	1.28167	1.07852	0.999781	1.26369	1.28164	1.45088	1.18045	1.36915	1.65723	1.20759	1.33255	1.12538	0.898237	1.2761	1.3022	1.22473	1.03324
2.32253	2.98561	3.54596	3.80915	2.97698	3.16746	3.33653	3.27964	3.48458	3.35104	3.36922	3.10773	3.91434	2.90198	3.05026	2.79971	2.51408	2.91749	2.98999	3.72577	3.31243	3.26621	3.60156	3.52585	3.15641	3.39626	3.51026	3.24245	3.56891	3.23133	3.18325	3.42895	2.4908	2.69772	3.1903	3.32933	3.15952	2.61161	3.14492	2.97551	3.68507	3.66205	2.53923	3.5819	3.58964	3.21507	3.02003	2.94748	2.2868	3.03245
1.34385	1.00577	0.878365	0.122303	0.993564	0.819072	0.877927	1.12865	0.596851	1.33555	1.11601	1.2288	0.376393	1.51088	1.33299	0.906878	1.08007	0.853023	1.43945	0.623396	0.886391	0.475618	0.626411	0.57091	1.36716	0.961398	0.832593	1.17808	0.61974	0.627182	1.30355	0.433188	1.41283	1.52335	1.13794	0.621783	0.741959	1.49194	0.996836	0.861695	0.861866	1.06627	1.30647	0.901226	0.867678	0.861968	0.761308	1.16166	1.42906	1.11669
3.66638	3.99138	4.42433	3.93146	3.97055	3.98653	4.21446	4.40828	4.08143	4.68659	4.48523	4.33652	4.29074	4.41286	4.38325	3.70659	3.59415	3.77051	4.42944	4.34917	4.19882	3.74183	4.22798	4.09676	4.52358	4.35766	4.34285	4.42053	4.18865	3.85852	4.4868	3.86214	3.90363	4.22107	4.32824	3.95112	3.90148	4.10355	4.14175	3.8372	4.54694	4.72833	3.8457	4.48313	4.45732	4.07704	3.78134	4.10914	3.71586	4.14914
-0.0103941	-0.0491705	0.608066	0.0926417	1.30156	0.202714	0.988447	-0.427861	0.312136	0.364039	0.420173	0.104006	-0.100747	-0.10522	0.0498759	-0.667432	-0.267531	-0.0365845	0.329719	0.176942	-1.23663	1.15286	-0.515584	-0.429248	0.533671	0.79441	0.953022	0.928543	1.17368	-0.813985	-0.504206	-0.0483075	-0.0189111	-0.0586903	-0.665517	0.920377	0.250386	0.0435231	0.944517	0.75599	1.3281	1.55897	0.0362921	1.4551	-0.544904	-1.04	1.15324	0.60669	-0.0222974	-1.0225
0.0103941	0.0491705	-0.608066	-0.0926417	-1.30156	-0.202714	-0.988447	0.427861	-0.312136	-0.364039	-0.420173	-0.104006	0.100747	0.10522	-0.0498759	0.667432	0.267531	0.0365845	-0.329719	-0.176942	1.23663	-1.15286	0.515584	0.429248	-0.533671	-0.79441	-0.953022	-0.928543	-1.17368	0.813985	0.504206	0.0483075	0.0189111	0.0586903	0.665517	-0.920377	-0.250386	-0.0435231	-0.944517	-0.75599	-1.3281	-1.55897	-0.0362921	-1.4551	0.544904	1.04	-1.15324	-0.60669	0.0222974	1.0225
0.599734	0.587789	0.363164	0.0581344	0.661682	0.307488	0.58326	0.328598	0.283266	0.697814	0.587578	0.720517	0.0614089	0.678359	0.652392	0.236651	0.449994	0.378609	0.738234	0.166838	0.0459323	0.57997	0.00665125	0.139339	0.744908	0.635204	0.716754	0.733166	0.593661	0.0863656	0.463407	0.0528671	0.633662	0.672586	0.311106	0.60909	0.196148	0.682295	0.551574	0.604333	0.69899	0.787373	0.583178	0.745983	0.143798	0.0892773	0.62851	0.684186	0.607932	0.145654
0.599388	0.587352	0.334756	0.0557403	0.66168	0.303727	0.570517	0.320006	0.270515	0.666224	0.569439	0.72038	0.0555741	0.652869	0.652218	0.232821	0.449969	0.374127	0.732606	0.156359	0.0441958	0.560346	-0.0129184	0.121904	0.744904	0.62541	0.713344	0.713139	0.592651	0.0856844	0.445796	0.0516017	0.633566	0.658463	0.3026	0.609087	0.195831	0.680423	0.5502	0.603475	0.698979	0.769422	0.582521	0.743147	0.124363	0.0889544	0.628289	0.683692	0.607932	0.132845
0.599619	0.587643	0.353695	0.0573364	0.661681	0.306234	0.579013	0.325734	0.279016	0.687284	0.581532	0.720471	0.059464	0.669862	0.652334	0.235374	0.449986	0.377115	0.736358	0.163345	0.0453535	0.573428	0.000128031	0.133527	0.744907	0.63194	0.715617	0.726491	0.593324	0.0861385	0.457536	0.0524453	0.63363	0.667878	0.308271	0.609089	0.196042	0.681671	0.551116	0.604047	0.698987	0.781389	0.582959	0.745037	0.13732	0.0891697	0.628436	0.684021	0.607932	0.141384
0.599619	0.587643	0.353695	0.0573364	0.661681	0.306234	0.579013	0.325734	0.279016	0.687284	0.581532	0.720471	0.059464	0.669862	0.652334	0.235374	0.449986	0.377115	0.736358	0.163345	0.0453535	0.573428	0.000128031	0.133527	0.744907	0.63194	0.715617	0.726491	0.593324	0.0861385	0.457536	0.0524453	0.63363	0.667878	0.308271	0.609089	0.196042	0.681671	0.551116	0.604047	0.698987	0.781389	0.582959	0.745037	0.13732	0.0891697	0.628436	0.684021	0.607932	0.141384
0.599619	0.587643	0.353695	0.0573364	0.661681	0.306234	0.579013	0.325734	0.279016	0.687284	0.581532	0.720471	0.059464	0.669862	0.652334	0.235374	0.449986	0.377115	0.736358	0.163345	0.0453535	0.573428	0.000128031	0.133527	0.744907	0.63194	0.715617	0.726491	0.593324	0.0861385	0.457536	0.0524453	0.63363	0.667878	0.308271	0.609089	0.196042	0.681671	0.551116	0.604047	0.698987	0.781389	0.582959	0.745037	0.13732	0.0891697	0.628436	0.684021	0.607932	0.141384
1.19935	1.17543	0.716859	0.115471	1.32336	0.613722	1.16227	0.654332	0.562282	1.3851	1.16911	1.44099	0.120873	1.34822	1.30473	0.472025	0.89998	0.755724	1.47459	0.330182	0.0912858	1.1534	0.00677928	0.272867	1.48981	1.26714	1.43237	1.45966	1.18699	0.172504	0.920943	0.105312	1.26729	1.34046	0.619377	1.21818	0.39219	1.36397	1.10269	1.20838	1.39798	1.56876	1.16614	1.49102	0.281118	0.178447	1.25695	1.36821	1.21586	0.287039
1.19935	1.17543	0.716859	0.115471	1.32336	0.613722	1.16227	0.654332	0.562282	1.3851	1.16911	1.44099	0.120873	1.34822	1.30473	0.472025	0.89998	0.755724	1.47459	0.330182	0.0912858	1.1534	0.00677928	0.272867	1.48981	1.26714	1.43237	1.45966	1.18699	0.172504	0.920943	0.105312	1.26729	1.34046	0.619377	1.21818	0.39219	1.36397	1.10269	1.20838	1.39798	1.56876	1.16614	1.49102	0.281118	0.178447	1.25695	1.36821	1.21586	0.287039
1.19935	1.17543	0.716859	0.115471	1.32336	0.613722	1.16227	0.654332	0.562282	1.3851	1.16911	1.44099	0.120873	1.34822	1.30473	0.472025	0.89998	0.755724	1.47459	0.330182	0.0912858	1.1534	0.00677928	0.272867	1.48981	1.26714	1.43237	1.45966	1.18699	0.172504	0.920943	0.105312	1.26729	1.34046	0.619377	1.21818	0.39219	1.36397	1.10269	1.20838	1.39798	1.56876	1.16614	1.49102	0.281118	0.178447	1.25695	1.36821	1.21586	0.287039
1.19935	1.17543	0.716859	0.115471	1.32336	0.613722	1.16227	0.654332	0.562282	1.3851	1.16911	1.44099	0.120873	1.34822	1.30473	0.472025	0.89998	0.755724	1.47459	0.330182	0.0912858	1.1534	0.00677928	0.272867	1.48981	1.26714	1.43237	1.45966	1.18699	0.172504	0.920943	0.105312	1.26729	1.34046	0.619377	1.21818	0.39219	1.36397	1.10269	1.20838	1.39798	1.56876	1.16614	1.49102	0.281118	0.178447	1.25695	1.36821	1.21586	0.287039
1.19935	1.17543	0.716859	0.115471	1.32336	0.613722	1.16227	0.654332	0.562282	1.3851	1.16911	1.44099	0.120873	1.34822	1.30473	0.472025	0.89998	0.755724	1.47459	0.330182	0.0912858	1.1534	0.00677928	0.272867	1.48981	1.26714	1.43237	1.45966	1.18699	0.172504	0.920943	0.105312	1.26729	1.34046	0.619377	1.21818	0.39219	1.36397	1.10269	1.20838	1.39798	1.56876	1.16614	1.49102	0.281118	0.178447	1.25695	1.36821	1.21586	0.287039
-0.0103941	-0.0491705	0.608066	0.0926417	1.30156	0.202714	0.988447	-0.427861	0.312136	0.364039	0.420173	0.104006	-0.100747	-0.10522	0.0498759	-0.667432	-0.267531	-0.0365845	0.329719	0.176942	-1.23663	1.15286	-0.515584	-0.429248	0.533671	0.79441	0.953022	0.928543	1.17368	-0.813985	-0.504206	-0.0483075	-0.0189111	-0.0586903	-0.665517	0.920377	0.250386	0.0435231	0.944517	0.75599	1.3281	1.55897	0.0362921	1.4551	-0.544904	-1.04	1.15324	0.60669	-0.0222974	-1.0225
0.000397933	0.0312343	2.66249e-06	0.00756754	0.0484454	0.00603106	0.0254322	0.00756914	0.033573	0.000110243	0.003617	0.00189642	0.00186707	5.98624e-09	0.0400494	7.68706e-05	0.0116703	0.00178054	2.73932e-07	0.0257396	0.0374622	0.00373021	0.00570796	0.0100253	0.000313949	0.00215077	0.000208624	0.00165344	0.00243914	0.0168332	0.00176681	0.0120275	0.00613023	0.00056877	0.00343897	0.030848	0.0286502	0.00267959	0.00634278	0.000567285	3.93091e-05	7.6586e-05	0.00144512	0.00464648	0.01226	0.0692407	0.0447226	0.000994469	0.0107168	0.0209908
0.0493189	0.0325412	2.16092e-05	0.00280577	0.00238361	0.0236131	0.00662374	0.00544694	0.0013952	8.0166e-05	0.00126845	0.00290434	0.000493247	7.10576e-08	0.00686902	0.0421126	0.0430208	0.031191	3.01439e-07	0.00759296	0.00980923	0.000955393	0.00152175	0.0116175	1.44142e-05	0.00171898	0.000117325	0.000775744	0.0336728	0.042275	0.00824514	0.0298248	0.00679548	0.00185552	0.0439626	0.0278218	0.0191386	0.0143418	0.00800535	0.0359245	3.87811e-05	0.000229669	0.0479842	9.7495e-05	0.000112612	0.000195154	0.00199679	0.0109054	0.0392296	0.000569096
0.0113291	0.0774408	0.374224	0.597108	7.59073e-05	0.356934	0.119149	0.406116	0.396972	0.0832846	0.159961	0.00223642	0.653714	0.0571175	0.0781492	0.381114	0.14903	0.249809	6.17385e-06	0.558024	0.653872	0.0436679	0.698011	0.543454	0.00902126	0.091072	0.00705523	0.00358826	0.104447	0.55672	0.284393	0.590823	0.0169427	0.0309262	0.410267	0.0494294	0.454099	0.0016295	0.138718	0.0352009	0.0588326	0.000681406	0.057772	0.00120557	0.599089	0.59023	0.0017126	0.000670155	0.0113783	0.545869
-0.0209497	0.0593375	0.287384	0.4865	-0.00014574	0.325281	0.0665065	0.377506	0.320535	0.0824616	0.133852	-0.00376861	0.579791	0.0571163	0.0781484	0.327166	0.103088	0.122533	5.96453e-06	0.536754	0.637382	0.00201927	0.642443	0.432529	0.00685937	0.0310121	-0.00678992	0.00358027	0.103826	0.48465	0.231909	0.5887	0.0104063	0.0307584	0.41026	-0.0160893	0.448188	0.00137533	0.138527	-0.0282244	0.0580807	0.000650637	0.0149962	-0.00145279	0.458717	0.574684	-0.00189497	8.17812e-05	0.0113779	0.543605
0.000569495	0.0714063	0.345277	0.560239	2.02474e-06	0.346383	0.101601	0.396579	0.371493	0.0830103	0.151258	0.000234744	0.629073	0.0571171	0.0781489	0.363131	0.133716	0.207384	6.10408e-06	0.550934	0.648375	0.029785	0.679488	0.506479	0.00830063	0.071052	0.00244018	0.0035856	0.10424	0.532697	0.266898	0.590115	0.0147639	0.0308702	0.410264	0.0275899	0.452129	0.00154478	0.138654	0.0140591	0.058582	0.00067115	0.0435134	0.000319449	0.552298	0.585048	0.00051008	0.000474031	0.0113782	0.545114
0.000569495	0.0714063	0.345277	0.560239	2.02474e-06	0.346383	0.101601	0.396579	0.371493	0.0830103	0.151258	0.000234744	0.629073	0.0571171	0.0781489	0.363131	0.133716	0.207384	6.10408e-06	0.550934	0.648375	0.029785	0.679488	0.506479	0.00830063	0.071052	0.00244018	0.0035856	0.10424	0.532697	0.266898	0.590115	0.0147639	0.0308702	0.410264	0.0275899	0.452129	0.00154478	0.138654	0.0140591	0.058582	0.00067115	0.0435134	0.000319449	0.552298	0.585048	0.00051008	0.000474031	0.0113782	0.545114
0.000569495	0.0714063	0.345277	0.560239	2.02474e-06	0.346383	0.101601	0.396579	0.371493	0.0830103	0.151258	0.000234744	0.629073	0.0571171	0.0781489	0.363131	0.133716	0.207384	6.10408e-06	0.550934	0.648375	0.029785	0.679488	0.506479	0.00830063	0.071052	0.00244018	0.0035856	0.10424	0.532697	0.266898	0.590115	0.0147639	0.0308702	0.410264	0.0275899	0.452129	0.00154478	0.138654	0.0140591	0.058582	0.00067115	0.0435134	0.000319449	0.552298	0.585048	0.00051008	0.000474031	0.0113782	0.545114
0.0118986	0.148847	0.719501	1.15735	7.7932e-05	0.703317	0.22075	0.802696	0.768465	0.166295	0.311218	0.00247116	1.28279	0.114235	0.156298	0.744246	0.282746	0.457193	1.22779e-05	1.10896	1.30225	0.0734528	1.3775	1.04993	0.0173219	0.162124	0.00949541	0.00717386	0.208687	1.08942	0.551292	1.18094	0.0317066	0.0617964	0.820531	0.0770193	0.906227	0.00317428	0.277372	0.04926	0.117415	0.00135256	0.101285	0.00152502	1.15139	1.17528	0.00222268	0.00114419	0.0227565	1.09098
0.0118986	0.148847	0.719501	1.15735	7.7932e-05	0.703317	0.22075	0.802696	0.768465	0.166295	0.311218	0.00247116	1.28279	0.114235	0.156298	0.744246	0.282746	0.457193	1.22779e-05	1.10896	1.30225	0.0734528	1.3775	1.04993	0.0173219	0.162124	0.00949541	0.00717386	0.208687	1.08942	0.551292	1.18094	0.0317066	0.0617964	0.820531	0.0770193	0.906227	0.00317428	0.277372	0.04926	0.117415	0.00135256	0.101285	0.00152502	1.15139	1.17528	0.00222268	0.00114419	0.0227565	1.09098
0.0118986	0.148847	0.719501	1.15735	7.7932e-05	0.703317	0.22075	0.802696	0.768465	0.166295	0.311218	0.00247116	1.28279	0.114235	0.156298	0.744246	0.282746	0.457193	1.22779e-05	1.10896	1.30225	0.0734528	1.3775	1.04993	0.0173219	0.162124	0.00949541	0.00717386	0.208687	1.08942	0.551292	1.18094	0.0317066	0.0617964	0.820531	0.0770193	0.906227	0.00317428	0.277372	0.04926	0.117415	0.00135256	0.101285	0.00152502	1.15139	1.17528	0.00222268	0.00114419	0.0227565	1.09098
0.0118986	0.148847	0.719501	1.15735	7.7932e-05	0.703317	0.22075	0.802696	0.768465	0.166295	0.311218	0.00247116	1.28279	0.114235	0.156298	0.744246	0.282746	0.457193	1.22779e-05	1.10896	1.30225	0.0734528	1.3775	1.04993	0.0173219	0.162124	0.00949541	0.00717386	0.208687	1.08942	0.551292	1.18094	0.0317066	0.0617964	0.820531	0.0770193	0.906227	0.00317428	0.277372	0.04926	0.117415	0.00135256	0.101285	0.00152502	1.15139	1.17528	0.00222268	0.00114419	0.0227565	1.09098
0.0118986	0.148847	0.719501	1.15735	7.7932e-05	0.703317	0.22075	0.802696	0.768465	0.166295	0.311218	0.00247116	1.28279	0.114235	0.156298	0.744246	0.282746	0.457193	1.22779e-05	1.10896	1.30225	0.0734528	1.3775	1.04993	0.0173219	0.162124	0.00949541	0.00717386	0.208687	1.08942	0.551292	1.18094	0.0317066	0.0617964	0.820531	0.0770193	0.906227	0.00317428	0.277372	0.04926	0.117415	0.00135256	0.101285	0.00152502	1.15139	1.17528	0.00222268	0.00114419	0.0227565	1.09098
0.0103941	0.0491705	-0.608066	-0.0926417	-1.30156	-0.202714	-0.988447	0.427861	-0.312136	-0.364039	-0.420173	-0.104006	0.100747	0.10522	-0.0498759	0.667432	0.267531	0.0365845	-0.329719	-0.176942	1.23663	-1.15286	0.515584	0.429248	-0.533671	-0.79441	-0.953022	-0.928543	-1.17368	0.813985	0.504206	0.0483075	0.0189111	0.0586903	0.665517	-0.920377	-0.250386	-0.0435231	-0.944517	-0.75599	-1.3281	-1.55897	-0.0362921	-1.4551	0.544904	1.04	-1.15324	-0.60669	0.0222974	1.0225
0.00414552	0.00884615	0.0574853	3.53727e-05	0.00820974	0.124231	0.00296668	0.197467	0.0411993	0.114206	0.00716922	0.074267	0.0102384	0.010685	0.00177339	0.02321	0.0677731	0.00101175	0.3179	0.0124141	0.0155504	0.0382722	2.03905e-05	0.00154052	0.324592	0.00210884	0.0755266	0.0645282	0.00584013	0.000607356	0.0347161	0.0537869	0.215814	0.235359	0.176545	0.00040419	0.0663982	0.100525	0.0536813	0.0338332	0.117214	0.0503145	0.097545	0.102755	0.000383555	0.106447	0.304248	0.0659258	0.155115	0.0898637
0.126764	0.145971	0.129089	0.000801848	0.339665	0.0960078	0.118387	0.00618012	0.00553492	0.229524	0.219238	0.152788	0.0422285	0.30812	0.310431	0.0737118	0.00681105	0.000205777	0.000328524	0.0169047	0.09966	0.0102214	0.0113848	0.000472516	0.0149638	0.0330414	0.0865969	0.265807	0.153489	0.000417926	0.121018	0.0300535	0.0520421	0.0830981	0.0143079	7.87443e-08	0.221453	0.215331	0.211494	0.00517162	0.190267	0.362482	0.052151	0.0769913	3.81317e-05	0.0122024	0.0033821	0.0556949	0.150579	0.118084
0.180627	0.218593	0.186598	0.0112105	0.398704	0.249883	0.15341	0.216663	0.0817024	0.34392	0.231293	0.231856	0.0548272	0.318805	0.359123	0.139111	0.129275	0.0341891	0.318229	0.0626514	0.162482	0.0531792	0.0186349	0.0236559	0.339884	0.03902	0.162449	0.332765	0.195441	0.0601335	0.165746	0.125693	0.280782	0.320881	0.238254	0.059074	0.33564	0.332877	0.279524	0.0754966	0.307559	0.413103	0.199125	0.18449	0.0127943	0.188085	0.35435	0.133521	0.35564	0.229508
1.21014	1.25584	0.108795	0.0303966	0.0702499	0.417039	0.199258	1.08976	0.283719	1.02117	0.752555	1.33888	0.223486	1.45344	1.2949	1.13953	1.17918	0.794089	1.14487	0.17898	1.36537	0.00426771	0.528071	0.71214	0.956458	0.474884	0.479557	0.532768	0.0157412	1.00332	1.42692	0.165648	1.29233	1.39972	1.28833	0.32865	0.170455	1.32312	0.164516	0.452957	0.0699175	0.00986536	1.13129	0.0405613	0.838282	1.28769	0.148432	0.762512	1.24888	1.33053
0.740916	0.952541	1.1725	1.262	0.958441	1.0348	1.08656	1.08167	1.13396	1.10636	1.11377	1.03266	1.30126	0.958829	0.985415	0.903834	0.801556	0.949021	0.994786	1.21621	1.07205	1.07907	1.18918	1.15504	1.05192	1.12624	1.16873	1.07252	1.16523	1.03748	1.04854	1.11466	0.821616	0.892917	1.029	1.07066	1.02121	0.858565	1.03828	0.967222	1.2283	1.2145	0.813238	1.18986	1.18182	1.02529	0.975456	0.974394	0.72897	0.992173
0.792068	2.03385	1.21587	1.26504	0.958457	1.35029	1.22726	1.08639	1.17049	2.12448	1.45297	1.94731	1.46062	1.12451	2.23669	1.037	1.10235	1.4027	1.96586	1.24681	2.38451	1.07908	1.22588	1.20245	1.17195	1.1528	1.45623	1.34179	1.16685	1.88658	1.77626	1.24192	0.833636	1.18091	2.08999	1.11068	1.03728	1.12102	1.03901	1.01721	1.27091	1.2145	0.844219	1.21986	1.20746	2.24313	1.02545	1.13579	0.728975	1.26329
0.740916	0.952541	1.1725	1.262	0.958441	1.0348	1.08656	1.08167	1.13396	1.10636	1.11377	1.03266	1.30126	0.958829	0.985415	0.903834	0.801556	0.949021	0.994786	1.21621	1.07205	1.07907	1.18918	1.15504	1.05192	1.12624	1.16873	1.07252	1.16523	1.03748	1.04854	1.11466	0.821616	0.892917	1.029	1.07066	1.02121	0.858565	1.03828	0.967222	1.2283	1.2145	0.813238	1.18986	1.18182	1.02529	0.975456	0.974394	0.72897	0.992173
0.738377	0.951942	1.16621	1.21008	0.958431	1.01279	1.08428	1.04627	1.1311	1.09889	1.08724	0.967875	1.24368	0.942292	0.965165	0.892999	0.800709	0.931617	0.941147	1.20393	1.04938	1.06649	1.16684	1.14406	0.986177	1.08502	1.10956	1.05331	1.14115	1.03086	1.02404	1.0979	0.777602	0.862641	1.02369	1.06939	1.01377	0.819498	0.999459	0.950642	1.16311	1.18646	0.811006	1.13736	1.16348	1.02527	0.969916	0.930103	0.726284	0.975484
7.48071e-05	0.000131181	0.00195384	0.0451371	1.95579e-06	0.00646648	0.000439559	0.034156	0.000446726	0.00727919	0.00548754	0.0217095	0.0497337	0.00949365	0.0166881	0.00161521	2.35659e-06	0.00138422	0.006029	0.00605724	0.0183328	0.0125815	0.00151133	0.00337772	0.0504832	0.0240734	0.0534012	0.00103768	0.0135701	0.00656601	0.00638173	0.0140792	0.0263233	0.0208276	0.000793394	1.95749e-06	0.000800612	0.0390175	0.0179112	0.0012503	0.0507509	0.0182677	0.00135364	0.0508571	0.0182577	9.62264e-06	0.00508526	0.0440105	0.00031734	0.0133181
0.00246437	0.000467968	0.00434158	0.006788	8.0392e-06	0.0155439	0.00183714	0.00124187	0.0024191	0.000183579	0.0210469	0.0430774	0.00784938	0.00704356	0.0035621	0.00921933	0.000844377	0.0160204	0.0476106	0.00622547	0.00433843	5.48791e-07	0.0208223	0.00760011	0.0152573	0.0171509	0.00576847	0.0181678	0.0105091	5.37937e-05	0.0181177	0.00267843	0.0176907	0.00944815	0.00451042	0.00127437	0.00663522	4.95776e-05	0.020912	0.0153298	0.0144437	0.00977292	0.000877569	0.00164679	8.29617e-05	1.79448e-05	0.000455233	0.000279994	0.00236826	0.00337143
0.790633	1.01632	1.17253	1.27238	1.00927	1.06445	1.11861	1.09469	1.16893	1.10655	1.11866	1.03746	1.30362	0.95883	1.03233	0.946023	0.856247	0.981993	0.994787	1.24954	1.11932	1.08376	1.19641	1.17669	1.05225	1.13011	1.16906	1.07495	1.20134	1.09659	1.05855	1.15651	0.834542	0.895341	1.0764	1.12933	1.069	0.875586	1.05263	1.00371	1.22838	1.2148	0.862667	1.1946	1.19419	1.09473	1.02218	0.986294	0.778916	1.01373
0.790633	1.01632	1.17253	1.27238	1.00927	1.06445	1.11861	1.09469	1.16893	1.10655	1.11866	1.03746	1.30362	0.95883	1.03233	0.946023	0.856247	0.981993	0.994787	1.24954	1.11932	1.08376	1.19641	1.17669	1.05225	1.13011	1.16906	1.07495	1.20134	1.09659	1.05855	1.15651	0.834542	0.895341	1.0764	1.12933	1.069	0.875586	1.05263	1.00371	1.22838	1.2148	0.862667	1.1946	1.19419	1.09473	1.02218	0.986294	0.778916	1.01373
0.790633	1.01632	1.17253	1.27238	1.00927	1.06445	1.11861	1.09469	1.16893	1.10655	1.11866	1.03746	1.30362	0.95883	1.03233	0.946023	0.856247	0.981993	0.994787	1.24954	1.11932	1.08376	1.19641	1.17669	1.05225	1.13011	1.16906	1.07495	1.20134	1.09659	1.05855	1.15651	0.834542	0.895341	1.0764	1.12933	1.069	0.875586	1.05263	1.00371	1.22838	1.2148	0.862667	1.1946	1.19419	1.09473	1.02218	0.986294	0.778916	1.01373
0.790633	1.01632	1.17253	1.27238	1.00927	1.06445	1.11861	1.09469	1.16893	1.10655	1.11866	1.03746	1.30362	0.95883	1.03233	0.946023	0.856247	0.981993	0.994787	1.24954	1.11932	1.08376	1.19641	1.17669	1.05225	1.13011	1.16906	1.07495	1.20134	1.09659	1.05855	1.15651	0.834542	0.895341	1.0764	1.12933	1.069	0.875586	1.05263	1.00371	1.22838	1.2148	0.862667	1.1946	1.19419	1.09473	1.02218	0.986294	0.778916	1.01373
1.20398	1.08752	0.0688682	0.0209701	0.0165953	0.340955	0.173503	0.00679753	0.18878	1.02054	0.742165	1.33608	0.21715	1.45344	1.25484	0.983013	1.04343	0.787993	1.04893	0.0443081	1.31687	1.04412e-05	0.356267	0.0779655	0.944974	0.445336	0.30066	0.303494	0.0126718	0.858305	0.759448	0.132297	1.23392	0.936845	1.06551	0.0443199	0.13909	1.26126	0.143036	0.100644	0.0600746	0.00978394	0.358795	0.0346155	0.025753	1.21808	0.0980124	0.161827	1.23816	0.291116
1.94489	2.04006	1.24137	1.28297	0.975036	1.37576	1.26006	1.08847	1.32274	2.1269	1.85594	2.36874	1.51841	2.41227	2.24026	1.88685	1.84499	1.73701	2.04372	1.26052	2.38892	1.07908	1.54545	1.23301	1.99689	1.57158	1.46939	1.37601	1.1779	1.89578	1.80799	1.24696	2.05553	1.82976	2.09451	1.11498	1.1603	2.11983	1.18132	1.06787	1.28838	1.22428	1.17203	1.22448	1.20757	2.24338	1.07347	1.13622	1.96713	1.28329
-0.0497168	-0.0637756	-2.42717e-05	-0.0103733	-0.050829	-0.0296441	-0.0320559	-0.0130161	-0.0349682	-0.000190409	-0.00488544	-0.00480077	-0.00236032	-7.70439e-08	-0.0469185	-0.0421894	-0.054691	-0.0329715	-5.75371e-07	-0.0333326	-0.0472715	-0.0046856	-0.0072297	-0.0216428	-0.000328363	-0.00386975	-0.000325949	-0.00242918	-0.036112	-0.0591082	-0.0100119	-0.0418523	-0.0129257	-0.00242429	-0.0474016	-0.0586698	-0.0477888	-0.0170214	-0.0143481	-0.0364918	-7.80903e-05	-0.000306255	-0.0494294	-0.00474397	-0.0123726	-0.0694358	-0.0467194	-0.0118998	-0.0499464	-0.0215599
-0.0532181	-1.05054	-0.0477069	-0.00225639	0.0484209	-0.325003	-0.117106	0.00161131	-0.00536871	-1.0182	-0.356625	-0.955834	-0.165341	-0.17272	-1.21479	-0.142308	-0.289971	-0.467915	-1.01868	-0.0110902	-1.27933	0.00372133	-0.0518182	-0.044986	-0.134973	-0.0415617	-0.293058	-0.285782	-0.00969547	-0.832325	-0.744075	-0.117906	-0.0235798	-0.296877	-1.06207	-0.0104428	0.00594657	-0.259827	-0.015296	-0.0647515	-0.0570095	-0.00970199	-0.0304136	-0.0269994	-0.0134652	-1.14862	-0.00572668	-0.160683	0.00834329	-0.253498
0.00246437	0.000467968	0.00434158	0.006788	8.0392e-06	0.0155439	0.00183714	0.00124187	0.0024191	0.000183579	0.0210469	0.0430774	0.00784938	0.00704356	0.0035621	0.00921933	0.000844377	0.0160204	0.0476106	0.00622547	0.00433843	5.48791e-07	0.0208223	0.00760011	0.0152573	0.0171509	0.00576847	0.0181678	0.0105091	5.37937e-05	0.0181177	0.00267843	0.0176907	0.00944815	0.00451042	0.00127437	0.00663522	4.95776e-05	0.020912	0.0153298	0.0144437	0.00977292	0.000877569	0.00164679	8.29617e-05	1.79448e-05	0.000455233	0.000279994	0.00236826	0.00337143
0.0511516	1.08131	0.0433679	0.00303593	1.64288e-05	0.31549	0.140701	0.00471596	0.0365226	1.01813	0.339195	0.914653	0.159359	0.165676	1.25128	0.133165	0.300797	0.453675	0.971069	0.0306043	1.31246	8.33444e-06	0.0367038	0.0474112	0.12003	0.0265615	0.287498	0.269267	0.00162554	0.849105	0.727724	0.127256	0.0120193	0.287998	1.061	0.0400165	0.0160684	0.262457	0.000726745	0.049989	0.0426051	5.66102e-06	0.0309811	0.0299991	0.0256422	1.21784	0.0499941	0.161398	5.24208e-06	0.271118
0.0511516	1.08131	0.0433679	0.00303593	1.64288e-05	0.31549	0.140701	0.00471596	0.0365226	1.01813	0.339195	0.914653	0.159359	0.165676	1.25128	0.133165	0.300797	0.453675	0.971069	0.0306043	1.31246	8.33444e-06	0.0367038	0.0474112	0.12003	0.0265615	0.287498	0.269267	0.00162554	0.849105	0.727724	0.127256	0.0120193	0.287998	1.061	0.0400165	0.0160684	0.262457	0.000726745	0.049989	0.0426051	5.66102e-06	0.0309811	0.0299991	0.0256422	1.21784	0.0499941	0.161398	5.24208e-06	0.271118
0.00577067	0.13708	0.0399244	0.00185904	0.00520929	0.0700525	0.000323317	1.0754	0.061366	0.00052145	0.00677333	0.000900051	0.00446953	5.65889e-08	6.53311e-06	0.156444	0.124077	0.00431591	0.0959389	0.108932	0.0110422	0.000527059	0.166096	0.62415	0.0111697	0.0273973	0.178689	0.22762	0.000630235	0.128185	0.665701	0.021323	0.0522886	0.462309	0.219386	0.253482	0.00271517	0.0591787	0.0151369	0.351746	0.00980354	4.82843e-06	0.77105	0.0012993	0.800269	0.000367761	0.00569682	0.599691	7.53337e-07	1.01843
1.15036	0.00574328	0.0211587	0.0111461	0.0165708	0.00992158	0.0309649	0.0008397	0.149838	0.00222664	0.381923	0.378352	0.0499416	1.28072	3.60103e-06	0.840628	0.741794	0.318297	0.0302538	0.00747826	7.33863e-05	1.55797e-06	0.29874	0.0229542	0.809687	0.401624	0.00739315	0.0160591	0.000537196	0.00914602	0.0136064	0.00236303	1.20421	0.639399	1.37966e-06	0.00302909	0.116386	0.998758	0.121397	0.0353255	0.00302578	5.36828e-06	0.326937	0.00296961	2.77942e-05	0.000225004	0.0475631	0.000148854	1.23579	0.0166275
1.15282	0.00621125	0.0255002	0.0179341	0.0165788	0.0254654	0.0328021	0.00208157	0.152257	0.00241022	0.40297	0.42143	0.0577909	1.28777	0.0035657	0.849848	0.742638	0.334318	0.0778644	0.0137037	0.00441182	2.10676e-06	0.319563	0.0305543	0.824945	0.418775	0.0131616	0.0342269	0.0110463	0.00919981	0.0317241	0.00504146	1.2219	0.648848	0.0045118	0.00430346	0.123021	0.998808	0.142309	0.0506552	0.0174695	0.00977828	0.327814	0.0046164	0.000110756	0.000242949	0.0480183	0.000428848	1.23815	0.0199989
1.15282	0.00621125	0.0255002	0.0179341	0.0165788	0.0254654	0.0328021	0.00208157	0.152257	0.00241022	0.40297	0.42143	0.0577909	1.28777	0.0035657	0.849848	0.742638	0.334318	0.0778644	0.0137037	0.00441182	2.10676e-06	0.319563	0.0305543	0.824945	0.418775	0.0131616	0.0342269	0.0110463	0.00919981	0.0317241	0.00504146	1.2219	0.648848	0.0045118	0.00430346	0.123021	0.998808	0.142309	0.0506552	0.0174695	0.00977828	0.327814	0.0046164	0.000110756	0.000242949	0.0480183	0.000428848	1.23815	0.0199989
-1.15282	-0.00621125	-0.0255002	-0.0179341	-0.0165788	-0.0254654	-0.0328021	-0.00208157	-0.152257	-0.00241022	-0.40297	-0.42143	-0.0577909	-1.28777	-0.0035657	-0.849848	-0.742638	-0.334318	-0.0778644	-0.0137037	-0.00441182	-2.10676e-06	-0.319563	-0.0305543	-0.824945	-0.418775	-0.0131616	-0.0342269	-0.0110463	-0.00919981	-0.0317241	-0.00504146	-1.2219	-0.648848	-0.0045118	-0.00430346	-0.123021	-0.998808	-0.142309	-0.0506552	-0.0174695	-0.00977828	-0.327814	-0.0046164	-0.000110756	-0.000242949	-0.0480183	-0.000428848	-1.23815	-0.0199989
-0.51	-0.51	-0.51	-0.51	-0.51	-0.51	-0.51	-0.51	-0.51	-0.51	-0.51	-0.51	-0.51	-0.51	-0.51	-0.51	-0.51	-0.51	-0.51	-0.51	-0.51	-0.51	-0.51	-0.51	-0.51	-0.51	-0.51	-0.51	-0.51	-0.51	-0.51	-0.51	-0.51	-0.51	-0.51	-0.51	-0.51	-0.51	-0.51	-0.51	-0.51	-0.51	-0.51	-0.51	-0.51	-0.51	-0.51	-0.51	-0.51	-0.51
0.518548	0.335837	-1.06368	-1.2288	-0.885807	-0.594151	-0.880676	0.0135373	-0.848849	-0.0851078	-0.359947	0.309121	-1.07728	0.494612	0.316354	0.277812	0.420646	-0.123741	0.150087	-1.02964	0.303132	-1.07385	-0.659586	-0.431285	-0.0954448	-0.649639	-0.689058	-0.538977	-1.11581	0.00811883	0.386622	-0.919188	0.477513	0.508662	0.303298	-0.714192	-0.831616	0.4789	-0.865761	-0.47834	-1.15835	-1.2044	0.366037	-1.1492	-0.343427	0.262594	-0.825028	-0.200977	0.559138	0.338929
0.518548	0.335837	-1.06368	-1.2288	-0.885807	-0.594151	-0.880676	0.0135373	-0.848849	-0.0851078	-0.359947	0.309121	-1.07728	0.494612	0.316354	0.277812	0.420646	-0.123741	0.150087	-1.02964	0.303132	-1.07385	-0.659586	-0.431285	-0.0954448	-0.649639	-0.689058	-0.538977	-1.11581	0.00811883	0.386622	-0.919188	0.477513	0.508662	0.303298	-0.714192	-0.831616	0.4789	-0.865761	-0.47834	-1.15835	-1.2044	0.366037	-1.1492	-0.343427	0.262594	-0.825028	-0.200977	0.559138	0.338929
0.0411692	0.237939	1.57371	1.74918	1.44664	1.1338	1.42273	0.509479	1.39382	0.595298	0.874833	0.20568	1.58964	0.015388	0.240565	0.274377	0.144045	0.666712	0.359914	1.57297	0.254139	1.58853	1.17682	0.962928	0.605773	1.16351	1.19938	1.05141	1.66192	0.560989	0.13339	1.47104	0.0454126	0.00376214	0.254104	1.28286	1.3894	0.0481215	1.39011	1.02483	1.66842	1.71471	0.193392	1.66394	0.865799	0.316842	1.38175	0.722877	0.000808861	0.192631
-0.0411692	-0.237939	-1.57371	-1.74918	-1.44664	-1.1338	-1.42273	-0.509479	-1.39382	-0.595298	-0.874833	-0.20568	-1.58964	-0.015388	-0.240565	-0.274377	-0.144045	-0.666712	-0.359914	-1.57297	-0.254139	-1.58853	-1.17682	-0.962928	-0.605773	-1.16351	-1.19938	-1.05141	-1.66192	-0.560989	-0.13339	-1.47104	-0.0454126	-0.00376214	-0.254104	-1.28286	-1.3894	-0.0481215	-1.39011	-1.02483	-1.66842	-1.71471	-0.193392	-1.66394	-0.865799	-0.316842	-1.38175	-0.722877	-0.000808861	-0.192631
0.0411692	0.237939	1.57371	1.74918	1.44664	1.1338	1.42273	0.509479	1.39382	0.595298	0.874833	0.20568	1.58964	0.015388	0.240565	0.274377	0.144045	0.666712	0.359914	1.57297	0.254139	1.58853	1.17682	0.962928	0.605773	1.16351	1.19938	1.05141	1.66192	0.560989	0.13339	1.47104	0.0454126	0.00376214	0.254104	1.28286	1.3894	0.0481215	1.39011	1.02483	1.66842	1.71471	0.193392	1.66394	0.865799	0.316842	1.38175	0.722877	0.000808861	0.192631
0.00564999	0.108523	1.38505	1.25002	1.30985	1.03026	1.21216	0.572302	1.1218	0.64454	0.73856	0.180744	1.19228	0.0196992	0.207947	0.100024	0.0829881	0.421621	0.647631	1.29831	0.081171	1.26459	0.861936	0.622225	0.875585	0.958643	1.03804	1.00024	1.38821	0.276039	0.0818022	1.18642	0.228609	0.238465	0.331559	0.997801	1.22301	0.147223	1.27557	0.839083	1.56273	1.61064	0.235122	1.55938	0.606866	0.24172	1.45971	0.67376	0.155574	0.158343
0.470335	0.371738	0.263858	0.0108136	0.365	0.282236	0.296466	0.375356	0.196783	0.445036	0.366558	0.410797	0.102397	0.503626	0.475609	0.312436	0.38117	0.263896	0.479817	0.222931	0.321481	0.14778	0.1951	0.167757	0.455219	0.303026	0.273133	0.39431	0.230448	0.224442	0.423696	0.17159	0.477383	0.509344	0.410911	0.224535	0.277209	0.508576	0.34178	0.290418	0.28709	0.355619	0.454185	0.302685	0.250684	0.328431	0.283713	0.394957	0.50965	0.385849
0.470976	0.374476	1.59138	0.0211964	1.36328	0.552746	1.45387	0.649069	1.21119	0.960097	0.406558	0.427637	0.810522	0.503857	0.670861	0.342893	0.38117	0.351852	0.805339	0.925837	0.324342	0.16254	0.773485	0.325465	1.00225	0.723177	0.522355	0.426757	0.248624	0.227421	0.442081	0.224521	0.481735	0.511184	0.477262	0.230941	1.33444	0.548595	1.39134	0.831532	1.06354	1.91444	0.544467	0.548708	0.846182	0.361548	0.309632	0.583322	0.509654	0.39516
0.470335	0.371738	0.263858	0.0108136	0.365	0.282236	0.296466	0.375356	0.196783	0.445036	0.366558	0.410797	0.102397	0.503626	0.475609	0.312436	0.38117	0.263896	0.479817	0.222931	0.321481	0.14778	0.1951	0.167757	0.455219	0.303026	0.273133	0.39431	0.230448	0.224442	0.423696	0.17159	0.477383	0.509344	0.410911	0.224535	0.277209	0.508576	0.34178	0.290418	0.28709	0.355619	0.454185	0.302685	0.250684	0.328431	0.283713	0.394957	0.50965	0.385849
0.372649	0.317188	0.263833	0.0102866	0.34714	0.268235	0.176365	0.342631	0.111655	0.44436	0.33571	0.368562	0.0474744	0.503625	0.475536	0.290895	0.298195	0.262892	0.456102	0.00252343	0.249382	0.00259826	0.0538396	0.16728	0.444791	0.140067	0.172334	0.393643	0.0828438	0.170493	0.394803	0.000353264	0.455107	0.507718	0.332148	0.106031	0.260959	0.504531	0.244619	0.16116	0.253789	0.35417	0.387536	0.15461	0.250505	0.253612	0.279534	0.192204	0.509163	0.340016
0.0974833	0.0459131	2.31977e-05	0.000473812	0.00121975	0.0121935	0.0758427	0.00330371	0.0405964	0.000130152	0.0203438	0.00981496	0.00143187	8.47033e-07	7.16132e-05	0.021315	0.0829726	0.000700422	0.0236242	0.128239	0.010742	0.0507063	0.00540929	0.000166458	0.00713728	0.00719412	0.0375884	0.000365741	0.143244	0.0517249	0.0243062	0.00241912	0.0160218	0.00156232	0.0787272	0.0911852	0.00417903	0.00234529	0.00183098	0.0215334	0.0144701	0.0014174	0.0593818	0.0955208	9.68084e-05	0.0540873	0.00110067	0.108441	3.69048e-05	0.0240307
0.000202464	0.00863625	1.93361e-06	5.31942e-05	0.0166405	0.0018068	0.0442575	0.0294213	0.0445315	0.000545278	0.0105046	0.0324201	0.0534909	1.18055e-07	1.36531e-06	0.000226662	2.23459e-06	0.000304033	9.14947e-05	0.0921687	0.0613576	0.0944756	0.135852	0.000310749	0.00329134	0.155765	0.0632106	0.000301308	0.00435982	0.00222483	0.00458674	0.168818	0.0062544	6.35281e-05	3.62334e-05	0.0273182	0.0120711	0.0016997	0.09533	0.107724	0.0188317	3.14059e-05	0.00726707	0.0525544	8.21389e-05	0.0207318	0.00307803	0.0943125	0.000450257	0.0218023
0.420618	0.307962	0.263834	0.000440327	0.314171	0.252591	0.26441	0.36234	0.161815	0.444845	0.361673	0.405997	0.100037	0.503626	0.428691	0.270247	0.326479	0.230925	0.479817	0.189598	0.27421	0.143095	0.187871	0.146114	0.454891	0.299156	0.272807	0.391881	0.194336	0.165334	0.413684	0.129738	0.464457	0.50692	0.363509	0.165865	0.22942	0.491555	0.327432	0.253926	0.287012	0.355313	0.404756	0.297941	0.238311	0.258996	0.236994	0.383058	0.459704	0.364289
0.420618	0.307962	0.263834	0.000440327	0.314171	0.252591	0.26441	0.36234	0.161815	0.444845	0.361673	0.405997	0.100037	0.503626	0.428691	0.270247	0.326479	0.230925	0.479817	0.189598	0.27421	0.143095	0.187871	0.146114	0.454891	0.299156	0.272807	0.391881	0.194336	0.165334	0.413684	0.129738	0.464457	0.50692	0.363509	0.165865	0.22942	0.491555	0.327432	0.253926	0.287012	0.355313	0.404756	0.297941	0.238311	0.258996	0.236994	0.383058	0.459704	0.364289
0.420618	0.307962	0.263834	0.000440327	0.314171	0.252591	0.26441	0.36234	0.161815	0.444845	0.361673	0.405997	0.100037	0.503626	0.428691	0.270247	0.326479	0.230925	0.479817	0.189598	0.27421	0.143095	0.187871	0.146114	0.454891	0.299156	0.272807	0.391881	0.194336	0.165334	0.413684	0.129738	0.464457	0.50692	0.363509	0.165865	0.22942	0.491555	0.327432	0.253926	0.287012	0.355313	0.404756	0.297941	0.238311	0.258996	0.236994	0.383058	0.459704	0.364289
0.420618	0.307962	0.263834	0.000440327	0.314171	0.252591	0.26441	0.36234	0.161815	0.444845	0.361673	0.405997	0.100037	0.503626	0.428691	0.270247	0.326479	0.230925	0.479817	0.189598	0.27421	0.143095	0.187871	0.146114	0.454891	0.299156	0.272807	0.391881	0.194336	0.165334	0.413684	0.129738	0.464457	0.50692	0.363509	0.165865	0.22942	0.491555	0.327432	0.253926	0.287012	0.355313	0.404756	0.297941	0.238311	0.258996	0.236994	0.383058	0.459704	0.364289
0.00149758	0.0983737	1.32754	1.24765	1.04884	0.787605	1.20362	0.324839	1.06284	0.518802	0.1136	0.103361	1.13905	0.00901317	0.205995	0.06778	2.44519e-06	0.367275	0.325613	0.807355	0.065082	1.21431	0.861884	0.4448	0.55093	0.577348	0.487182	0.0351044	1.0849	0.193521	0.0283647	1.12624	0.0117676	0.00264814	0.0664117	0.156486	1.15261	0.0422356	1.14835	0.673083	0.797554	1.55925	0.126231	0.335872	0.600509	0.126725	1.15285	0.606466	0.000457352	0.0644001
0.291206	0.251519	1.4048	1.24725	1.01514	0.819958	1.34668	0.483531	1.17792	0.619917	0.248866	0.282303	1.18662	0.193835	0.322481	0.241105	0.251898	0.596983	0.487201	0.967634	0.224082	1.30891	1.03835	0.588901	0.666264	0.841354	0.597866	0.0966502	1.1199	0.35783	0.286315	1.17214	0.208369	0.191111	0.239068	0.321947	1.09418	0.217934	1.21061	0.888004	0.777085	1.50176	0.381291	0.454067	0.838398	0.267072	1.08222	0.867903	0.154467	0.220741
0.0497168	0.0637756	2.42717e-05	0.0103733	0.050829	0.0296441	0.0320559	0.0130161	0.0349682	0.000190409	0.00488544	0.00480077	0.00236032	7.7044e-08	0.0469185	0.0421894	0.054691	0.0329715	5.75371e-07	0.0333326	0.0472715	0.0046856	0.0072297	0.0216428	0.000328363	0.00386975	0.000325949	0.00242918	0.036112	0.0591082	0.0100119	0.0418523	0.0129257	0.00242429	0.0474016	0.0586698	0.0477888	0.0170214	0.0143481	0.0364918	7.80903e-05	0.000306255	0.0494294	0.00474397	0.0123726	0.0694358	0.0467194	0.0118998	0.0499464	0.0215599
0.00330276	-0.00252797	-1.27004	-0.0104006	-1.00671	-0.148086	-1.1987	-0.105667	-1.01774	-0.4014	-0.0433348	0.025007	-0.751378	0.0104537	-0.19348	-0.0074731	0.0677708	-0.0872481	-0.00771307	-0.782661	-0.0486676	-0.0709631	-0.714216	-0.156479	-0.225725	-0.573807	-0.236905	0.0317799	-0.0166959	-0.00459558	0.0117446	-0.167961	0.205208	0.233455	0.110158	-0.0333202	-1.0029	0.0588069	-1.09121	-0.615005	-0.678065	-1.50854	-4.20162e-06	-0.195822	-0.595197	0.0525984	0.275251	-0.216752	0.154661	0.0587499
0.000202464	0.00863625	1.93361e-06	5.31942e-05	0.0166405	0.0018068	0.0442575	0.0294213	0.0445315	0.000545278	0.0105046	0.0324201	0.0534909	1.18055e-07	1.36531e-06	0.000226662	2.23459e-06	0.000304033	9.14947e-05	0.0921687	0.0613576	0.0944756	0.135852	0.000310749	0.00329134	0.155765	0.0632106	0.000301308	0.00435982	0.00222483	0.00458674	0.168818	0.0062544	6.35281e-05	3.62334e-05	0.0273182	0.0120711	0.0016997	0.09533	0.107724	0.0188317	3.14059e-05	0.00726707	0.0525544	8.21389e-05	0.0207318	0.00307803	0.0943125	0.000450257	0.0218023
0.0006403	0.00273786	1.32753	0.0103828	0.998278	0.270511	1.15741	0.273713	1.01441	0.515061	0.0399994	0.0168399	0.708125	0.000231235	0.195252	0.0304565	7.47559e-08	0.0879558	0.325522	0.702906	0.00286037	0.0147597	0.578385	0.157709	0.547026	0.420151	0.249221	0.032447	0.0181762	0.0029781	0.0183847	0.0529307	0.00435169	0.00184034	0.0663507	0.00640616	1.05723	0.0400187	1.04956	0.541114	0.776448	1.55882	0.0902822	0.246023	0.595499	0.0331165	0.0259185	0.188365	3.75987e-06	0.00931151
0.0006403	0.00273786	1.32753	0.0103828	0.998278	0.270511	1.15741	0.273713	1.01441	0.515061	0.0399994	0.0168399	0.708125	0.000231235	0.195252	0.0304565	7.47559e-08	0.0879558	0.325522	0.702906	0.00286037	0.0147597	0.578385	0.157709	0.547026	0.420151	0.249221	0.032447	0.0181762	0.0029781	0.0183847	0.0529307	0.00435169	0.00184034	0.0663507	0.00640616	1.05723	0.0400187	1.04956	0.541114	0.776448	1.55882	0.0902822	0.246023	0.595499	0.0331165	0.0259185	0.188365	3.75987e-06	0.00931151
6.88922e-06	0.00130285	2.28388e-05	0.00234317	0.252797	0.118426	0.00557694	0.0499959	0.017759	0.0115318	0.617791	0.00311561	0.042986	1.04816e-06	0.000179233	0.00903381	0.0152125	0.0533337	0.00411764	0.478545	0.000538645	0.0120079	3.22186e-05	0.175884	6.28262e-05	0.379186	0.475335	0.900612	0.297473	0.0819105	0.0187214	0.00639179	0.00102781	0.000457919	0.0886028	0.84091	0.00400532	0.00446176	0.0735366	0.132167	0.64796	0.00108062	0.0113462	1.12076	0.00597417	0.00854789	0.00260707	0.00136759	1.77337e-06	0.00407967
0.000654816	0.0869996	1.59264e-05	1.23721	0.033921	0.515288	0.00195604	0.0217039	0.00390007	0.00319563	0.063096	0.0541015	0.377438	0.00878182	0.0107413	0.0370969	1.35846e-07	0.279015	2.12385e-08	0.0122799	0.00086405	1.10507	0.147647	0.286781	0.000611865	0.00143226	0.17475	0.00235605	1.06236	0.188318	0.00539326	0.90449	0.00116152	0.000744266	2.47663e-05	0.122762	0.0833055	0.000517253	0.00346588	0.0242443	0.00227462	0.000394948	0.028682	0.0372948	0.00492773	0.072877	1.12386	0.323789	3.335e-06	0.0332862
0.00085728	0.0956359	1.786e-05	1.23726	0.0505614	0.517095	0.0462136	0.0511252	0.0484316	0.00374091	0.0736006	0.0865216	0.430929	0.00878194	0.0107427	0.0373236	2.37043e-06	0.279319	9.15159e-05	0.104449	0.0622216	1.19955	0.283499	0.287092	0.00390321	0.157197	0.237961	0.00265736	1.06672	0.190543	0.00998	1.07331	0.00741592	0.000807794	6.09997e-05	0.15008	0.0953766	0.00221695	0.0987958	0.131968	0.0211063	0.000426353	0.0359491	0.0898491	0.00500987	0.0936088	1.12693	0.418101	0.000453592	0.0550886
0.00085728	0.0956359	1.786e-05	1.23726	0.0505614	0.517095	0.0462136	0.0511252	0.0484316	0.00374091	0.0736006	0.0865216	0.430929	0.00878194	0.0107427	0.0373236	2.37043e-06	0.279319	9.15159e-05	0.104449	0.0622216	1.19955	0.283499	0.287092	0.00390321	0.157197	0.237961	0.00265736	1.06672	0.190543	0.00998	1.07331	0.00741592	0.000807794	6.09997e-05	0.15008	0.0953766	0.00221695	0.0987958	0.131968	0.0211063	0.000426353	0.0359491	0.0898491	0.00500987	0.0936088	1.12693	0.418101	0.000453592	0.0550886
-0.00085728	-0.0956359	-1.786e-05	-1.23726	-0.0505614	-0.517095	-0.0462136	-0.0511252	-0.0484316	-0.00374091	-0.0736006	-0.0865216	-0.430929	-0.00878194	-0.0107427	-0.0373236	-2.37043e-06	-0.279319	-9.15159e-05	-0.104449	-0.0622216	-1.19955	-0.283499	-0.287092	-0.00390321	-0.157197	-0.237961	-0.00265736	-1.06672	-0.190543	-0.00998	-1.07331	-0.00741592	-0.000807794	-6.09997e-05	-0.15008	-0.0953766	-0.00221695	-0.0987958	-0.131968	-0.0211063	-0.000426353	-0.0359491	-0.0898491	-0.00500987	-0.0936088	-1.12693	-0.418101	-0.000453592	-0.0550886
0.51	0.51	0.51	0.51	0.51	0.51	0.51	0.51	0.51	0.51	0.51	0.51	0.51	0.51	0.51	0.51	0.51	0.51	0.51	0.51	0.51	0.51	0.51	0.51	0.51	0.51	0.51	0.51	0.51	0.51	0.51	0.51	0.51	0.51	0.51	0.51	0.51	0.51	0.51	0.51	0.51	0.51	0.51	0.51	0.51	0.51	0.51	0.51	0.51	0.51
-0.518548	-0.335837	1.06368	1.2288	0.885807	0.594151	0.880676	-0.0135373	0.848849	0.0851078	0.359947	-0.309121	1.07728	-0.494612	-0.316354	-0.277812	-0.420646	0.123741	-0.150087	1.02964	-0.303132	1.07385	0.659586	0.431285	0.0954448	0.649639	0.689058	0.538977	1.11581	-0.00811883	-0.386622	0.919188	-0.477513	-0.508662	-0.303298	0.714192	0.831616	-0.4789	0.865761	0.47834	1.15835	1.2044	-0.366037	1.1492	0.343427	-0.262594	0.825028	0.200977	-0.559138	-0.338929
-0.518548	-0.335837	1.06368	1.2288	0.885807	0.594151	0.880676	-0.0135373	0.848849	0.0851078	0.359947	-0.309121	1.07728	-0.494612	-0.316354	-0.277812	-0.420646	0.123741	-0.150087	1.02964	-0.303132	1.07385	0.659586	0.431285	0.0954448	0.649639	0.689058	0.538977	1.11581	-0.00811883	-0.386622	0.919188	-0.477513	-0.508662	-0.303298	0.714192	0.831616	-0.4789	0.865761	0.47834	1.15835	1.2044	-0.366037	1.1492	0.343427	-0.262594	0.825028	0.200977	-0.559138	-0.338929
-0.0411692	-0.237939	-1.57371	-1.74918	-1.44664	-1.1338	-1.42273	-0.509479	-1.39382	-0.595298	-0.874833	-0.20568	-1.58964	-0.015388	-0.240565	-0.274377	-0.144045	-0.666712	-0.359914	-1.57297	-0.254139	-1.58853	-1.17682	-0.962928	-0.605773	-1.16351	-1.19938	-1.05141	-1.66192	-0.560989	-0.13339	-1.47104	-0.0454126	-0.00376214	-0.254104	-1.28286	-1.3894	-0.0481215	-1.39011	-1.02483	-1.66842	-1.71471	-0.193392	-1.66394	-0.865799	-0.316842	-1.38175	-0.722877	-0.000808861	-0.192631
0.0411692	0.237939	1.57371	1.74918	1.44664	1.1338	1.42273	0.509479	1.39382	0.595298	0.874833	0.20568	1.58964	0.015388	0.240565	0.274377	0.144045	0.666712	0.359914	1.57297	0.254139	1.58853	1.17682	0.962928	0.605773	1.16351	1.19938	1.05141	1.66192	0.560989	0.13339	1.47104	0.0454126	0.00376214	0.254104	1.28286	1.3894	0.0481215	1.39011	1.02483	1.66842	1.71471	0.193392	1.66394	0.865799	0.316842	1.38175	0.722877	0.000808861	0.192631
-0.0411692	-0.237939	-1.57371	-1.74918	-1.44664	-1.1338	-1.42273	-0.509479	-1.39382	-0.595298	-0.874833	-0.20568	-1.58964	-0.015388	-0.240565	-0.274377	-0.144045	-0.666712	-0.359914	-1.57297	-0.254139	-1.58853	-1.17682	-0.962928	-0.605773	-1.16351	-1.19938	-1.05141	-1.66192	-0.560989	-0.13339	-1.47104	-0.0454126	-0.00376214	-0.254104	-1.28286	-1.3894	-0.0481215	-1.39011	-1.02483	-1.66842	-1.71471	-0.193392	-1.66394	-0.865799	-0.316842	-1.38175	-0.722877	-0.000808861	-0.192631
2.11788	2.6099	2.52545	2.68346	2.03375	2.36707	2.39274	2.62391	2.53347	2.83337	2.70794	2.79449	2.86452	2.70072	2.7007	2.42734	2.22353	2.37359	2.59579	2.66292	2.93663	2.26063	2.74811	2.69968	2.64309	2.58731	2.65262	2.46759	2.48846	2.68361	2.78931	2.44563	2.28526	2.43788	2.78873	2.39812	2.23438	2.39333	2.23677	2.19154	2.61181	2.56995	2.11904	2.51678	2.78336	2.80436	2.10813	2.28717	2.10529	2.55473
2.00185	3.94987	2.82882	3.39053	2.00001	2.22001	3.18012	3.51172	3.50381	3.99965	3.9532	3.99928	3.99584	3.99998	3.99995	2.72585	2.15861	2.24886	2.8323	3.96871	3.99989	2.0007	3.42469	3.7425	3.99985	3.74932	3.93937	3.01295	3.99651	3.52298	3.77858	2.65939	2.16193	2.54676	3.99995	3.97318	2.04726	2.68171	2.01626	2.29588	3.99956	3.99521	2.06021	3.70127	3.99983	3.99447	2.17598	2.25169	2.00001	2.64338
0.00011516	0.000145453	0.00946943	0.000798029	7.93414e-07	0.00125371	0.00424763	0.00286397	0.00425044	0.0105302	0.00604645	4.57889e-05	0.00194493	0.00849679	5.81459e-05	0.00127659	8.39806e-06	0.00149394	0.00187578	0.00349296	0.000578832	0.00654134	0.00652322	0.00581189	1.39752e-06	0.00326478	0.00113666	0.00667584	0.000336728	0.000227048	0.00587022	0.000421804	3.19459e-05	0.00470783	0.00283545	1.1618e-06	0.000105803	0.00062413	0.000457964	0.000286124	3.76066e-06	0.00598366	0.000219258	0.000945281	0.00647844	0.000107623	7.39035e-05	0.000164809	4.3659e-08	0.00426979
0.00355326	0.032575	0.0611609	0.0191437	0.0484582	0.0290972	0.0527551	0.0259948	0.0614947	0.0634749	0.0609426	0.0452485	0.021386	0.0580243	0.0439604	0.0169557	0.012565	0.0267646	0.0588656	0.0529228	0.0452736	0.0429788	0.0656696	0.0524968	0.0155796	0.0388904	0.012797	0.0598763	0.0149686	0.0182493	0.0551058	0.0172367	0.0240126	0.0382639	0.0249621	0.0321294	0.0359202	0.00647394	0.0300026	0.0176138	0.0145056	0.0457514	0.00363824	0.0119649	0.0512136	0.0699043	0.0456213	0.00226332	0.0130853	0.0499809
0.0493937	0.0326724	0.00197545	0.0479429	0.00238556	0.0300795	0.0070633	0.039603	0.00184193	0.00735935	0.00675599	0.0246138	0.0502269	0.00949372	0.0235571	0.0437278	0.0430231	0.0325752	0.0060293	0.0136502	0.028142	0.0135369	0.00303308	0.0149952	0.0504976	0.0257924	0.0535185	0.00181342	0.0472429	0.048841	0.0146269	0.043904	0.0331188	0.0226831	0.044756	0.0278237	0.0199392	0.0533592	0.0259166	0.0371748	0.0507896	0.0184974	0.0493379	0.0509546	0.0183703	0.000204777	0.00708204	0.0549159	0.0395469	0.0138872
0.0529469	0.0652474	0.0631363	0.0670866	0.0508437	0.0591767	0.0598184	0.0655978	0.0633367	0.0708343	0.0676985	0.0698623	0.071613	0.067518	0.0675175	0.0606835	0.0555882	0.0593398	0.0648949	0.066573	0.0734157	0.0565157	0.0687027	0.067492	0.0660772	0.0646828	0.0663156	0.0616897	0.0622115	0.0670903	0.0697327	0.0611407	0.0571314	0.060947	0.0697181	0.0599531	0.0558594	0.0598332	0.0559192	0.0547886	0.0652952	0.0642488	0.0529761	0.0629195	0.0695839	0.0701091	0.0527033	0.0571792	0.0526322	0.0638682
1.17261	0.982292	1.44112	0.890323	1.46471	1.19018	1.38695	1.17437	1.13895	1.3842	1.23789	1.1252	1.02094	1.27523	1.24912	0.905435	0.997768	1.0271	1.36778	1.16906	0.88116	1.10789	1.05521	0.897359	1.41723	1.27292	1.16245	1.32407	1.2327	0.796465	1.15838	1.03728	1.21282	1.28167	1.07852	0.999781	1.26369	1.28164	1.45088	1.18045	1.36915	1.65723	1.20759	1.33255	1.12538	0.898237	1.2761	1.3022	1.22473	1.03324
1.86191	1.01403	2	1.00098	1.99788	1.9634	1.70659	1.98216	1.15113	1.9998	1.95758	1.15158	1.06964	1.99998	2	1.05571	1.25867	1.30674	1.99998	1.98661	1.54372	1.05289	1.63087	1.01044	1.99926	1.72458	1.01066	1.99986	1.98487	1.00138	1.98287	1.99922	1.71	1.99996	1.99996	1	1.79243	1.9997	1.97707	1.22401	1.49181	1.99849	1.99971	1.89704	1.83846	1.61946	1.96154	1.99948	2	1.8909
0.0107596	0.00603441	0.0289467	0.0368694	7.38825e-05	0.0105511	0.0175474	0.00953683	0.0254791	0.000274337	0.00870288	0.00200167	0.0246409	3.92872e-07	2.59929e-07	0.0179825	0.0153139	0.0424255	6.97728e-08	0.00708972	0.00549667	0.0138829	0.0185229	0.0369749	0.000720629	0.02002	0.00461505	2.66286e-06	0.000207058	0.0240235	0.0174949	0.000707353	0.00217877	5.59308e-05	2.37045e-06	0.0218396	0.00197021	8.47225e-05	6.37325e-05	0.0211418	0.000250613	1.02561e-05	0.0142586	0.000886121	0.0467906	0.00518182	0.00120252	0.000196125	1.35718e-07	0.000754751
0.0689056	0.0536888	0.231167	0.221305	0.0252935	0.189344	0.152509	0.28411	0.238605	0.116398	0.0698911	0.118697	0.211575	0.0106875	0.00177631	0.131332	0.159658	0.255869	0.317992	0.147121	0.109888	0.216045	0.247009	0.223701	0.332207	0.277993	0.166428	0.0648455	0.0114423	0.146973	0.144272	0.226849	0.235141	0.235758	0.176595	0.15876	0.0902906	0.102733	0.149394	0.268408	0.13755	0.0504075	0.190364	0.160626	0.281209	0.158269	0.314541	0.161415	0.155566	0.116195
0.224248	0.191884	0.129112	0.00127566	0.340885	0.108201	0.19423	0.00948383	0.0461313	0.229654	0.239582	0.162603	0.0436604	0.30812	0.310503	0.0950269	0.0897836	0.000906199	0.0239528	0.145143	0.110402	0.0609276	0.0167941	0.000638974	0.0221011	0.0402355	0.124185	0.266173	0.296733	0.0521429	0.145324	0.0324726	0.068064	0.0846604	0.0930351	0.0911853	0.225632	0.217676	0.213325	0.026705	0.204737	0.3639	0.111533	0.172512	0.00013494	0.0662897	0.00448278	0.164136	0.150616	0.142115
0.293153	0.245573	0.360279	0.222581	0.366178	0.297546	0.346739	0.293593	0.284737	0.346051	0.309473	0.2813	0.255235	0.318808	0.312279	0.226359	0.249442	0.256775	0.341945	0.292264	0.22029	0.276973	0.263804	0.22434	0.354308	0.318229	0.290613	0.331018	0.308175	0.199116	0.289596	0.259321	0.303205	0.320418	0.269631	0.249945	0.315923	0.320409	0.362719	0.295113	0.342286	0.414307	0.301896	0.333138	0.281344	0.224559	0.319024	0.325551	0.306182	0.258309
[truncated: 5,000 more columns]

## Sheet: ACHR (Vcyc0)
0.494653	0.486766	0.504635	0.502875	0.501375	0.474947	0.481744	0.505223	0.49196	0.471163	0.504091	0.50705	0.48624	0.483713	0.500287	0.464211	0.500414	0.504108	0.499098	0.488837	0.50067	0.484492	0.496876	0.466765	0.49278	0.48467	0.492768	0.477879	0.466321	0.478325	0.476024	0.49537	0.49631	0.487571	0.491658	0.505288	0.46626	0.494074	0.486528	0.49767	0.487238	0.491305	0.49934	0.482396	0.490674	0.490988	0.484145	0.501077	0.495162	0.497433
0.494653	0.486766	0.504635	0.502875	0.501375	0.474947	0.481744	0.505223	0.49196	0.471163	0.504091	0.50705	0.48624	0.483713	0.500287	0.464211	0.500414	0.504108	0.499098	0.488837	0.50067	0.484492	0.496876	0.466765	0.49278	0.48467	0.492768	0.477879	0.466321	0.478325	0.476024	0.49537	0.49631	0.487571	0.491658	0.505288	0.46626	0.494074	0.486528	0.49767	0.487238	0.491305	0.49934	0.482396	0.490674	0.490988	0.484145	0.501077	0.495162	0.497433
0.494653	0.486766	0.504635	0.502875	0.501375	0.474947	0.481744	0.505223	0.49196	0.471163	0.504091	0.50705	0.48624	0.483713	0.500287	0.464211	0.500414	0.504108	0.499098	0.488837	0.50067	0.484492	0.496876	0.466765	0.49278	0.48467	0.492768	0.477879	0.466321	0.478325	0.476024	0.49537	0.49631	0.487571	0.491658	0.505288	0.46626	0.494074	0.486528	0.49767	0.487238	0.491305	0.49934	0.482396	0.490674	0.490988	0.484145	0.501077	0.495162	0.497433
10.5577	10.3921	10.7673	10.7304	10.6989	10.1439	10.2866	10.7797	10.5012	10.0644	10.7559	10.818	10.381	10.328	10.676	9.91843	10.6787	10.7563	10.6511	10.4356	10.6841	10.3443	10.6044	9.97207	10.5184	10.3481	10.5181	10.2055	9.96274	10.2148	10.1665	10.5728	10.5925	10.409	10.4948	10.7811	9.96145	10.5456	10.3871	10.6211	10.402	10.4874	10.6561	10.3003	10.4742	10.4808	10.3371	10.6926	10.5684	10.6161
4.03455	3.96751	4.1194	4.10444	4.09169	3.86705	3.92482	4.1244	4.01166	3.83489	4.11477	4.13992	3.96304	3.94156	4.08244	3.77579	4.08352	4.11492	4.07233	3.98512	4.0857	3.94818	4.05345	3.79751	4.01863	3.9497	4.01853	3.89197	3.79373	3.89576	3.87621	4.04065	4.04864	3.97436	4.00909	4.12495	3.79321	4.02963	3.96549	4.06019	3.97152	4.00609	4.07439	3.93037	4.00073	4.0034	3.94524	4.08915	4.03888	4.05818
7.57445	7.44825	7.73417	7.706	7.682	7.25916	7.3679	7.74357	7.53136	7.19861	7.72545	7.7728	7.43984	7.39941	7.66459	7.08737	7.66663	7.72573	7.64557	7.4814	7.67072	7.41187	7.61002	7.12825	7.54447	7.41473	7.54429	7.30607	7.12113	7.31319	7.27639	7.58592	7.60096	7.46114	7.52653	7.74461	7.12015	7.56519	7.44445	7.62272	7.4558	7.52088	7.64944	7.37834	7.51079	7.51581	7.40633	7.67723	7.58259	7.61893
10.6197	10.4422	10.8443	10.8047	10.7709	10.1763	10.3292	10.8575	10.5591	10.0912	10.832	10.8986	10.4304	10.3736	10.7464	9.93474	10.7493	10.8324	10.7197	10.4888	10.7551	10.3911	10.6697	9.99222	10.5775	10.3951	10.5773	10.2423	9.98222	10.2523	10.2005	10.6358	10.657	10.4604	10.5523	10.859	9.98084	10.6067	10.4369	10.6876	10.4528	10.5444	10.7252	10.3439	10.5302	10.5372	10.3833	10.7642	10.6311	10.6822
0.51	0.51	0.51	0.51	0.51	0.51	0.51	0.51	0.51	0.51	0.51	0.51	0.51	0.51	0.51	0.51	0.51	0.51	0.51	0.51	0.51	0.51	0.51	0.51	0.51	0.51	0.51	0.51	0.51	0.51	0.51	0.51	0.51	0.51	0.51	0.51	0.51	0.51	0.51	0.51	0.51	0.51	0.51	0.51	0.51	0.51	0.51	0.51	0.51	0.51
0.51	0.51	0.51	0.51	0.51	0.51	0.51	0.51	0.51	0.51	0.51	0.51	0.51	0.51	0.51	0.51	0.51	0.51	0.51	0.51	0.51	0.51	0.51	0.51	0.51	0.51	0.51	0.51	0.51	0.51	0.51	0.51	0.51	0.51	0.51	0.51	0.51	0.51	0.51	0.51	0.51	0.51	0.51	0.51	0.51	0.51	0.51	0.51	0.51	0.51
0.51	0.51	0.51	0.51	0.51	0.51	0.51	0.51	0.51	0.51	0.51	0.51	0.51	0.51	0.51	0.51	0.51	0.51	0.51	0.51	0.51	0.51	0.51	0.51	0.51	0.51	0.51	0.51	0.51	0.51	0.51	0.51	0.51	0.51	0.51	0.51	0.51	0.51	0.51	0.51	0.51	0.51	0.51	0.51	0.51	0.51	0.51	0.51	0.51	0.51
0.51	0.51	0.51	0.51	0.51	0.51	0.51	0.51	0.51	0.51	0.51	0.51	0.51	0.51	0.51	0.51	0.51	0.51	0.51	0.51	0.51	0.51	0.51	0.51	0.51	0.51	0.51	0.51	0.51	0.51	0.51	0.51	0.51	0.51	0.51	0.51	0.51	0.51	0.51	0.51	0.51	0.51	0.51	0.51	0.51	0.51	0.51	0.51	0.51	0.51
0.647773	0.710305	0.670724	0.690633	0.675896	0.706743	0.669871	0.72898	0.660714	0.691187	0.739872	0.67872	0.720834	0.6973	0.735635	0.710257	0.724549	0.653529	0.718079	0.670422	0.715476	0.677063	0.692834	0.691334	0.688406	0.67104	0.667329	0.648223	0.697243	0.708526	0.655883	0.698961	0.646182	0.719945	0.650145	0.707769	0.684827	0.666889	0.686022	0.723044	0.684508	0.653102	0.705016	0.684365	0.711007	0.659294	0.695919	0.679259	0.719353	0.724515
0.0115343	0.136975	0.611038	0.376142	0.38895	0.467771	0.379785	0.622819	0.251289	0.201172	0.201352	0.544964	0.406491	0.447227	0.644636	0.323365	0.170305	0.4456	0.306885	0.082422	0.698405	0.367352	0.408543	0.52886	0.428428	0.274169	0.34038	0.269034	0.0664318	0.078484	0.569	0.636031	0.602681	0.421708	0.369153	0.642521	0.184134	0.363683	0.38267	0.665064	0.399058	0.0819842	0.387502	0.6239	0.0108433	0.559642	0.576762	0.547355	0.553396	0.682449
0.636239	0.573329	0.0596854	0.314492	0.286946	0.238972	0.290086	0.106161	0.409425	0.490015	0.53852	0.133755	0.314343	0.250073	0.0909988	0.386893	0.554243	0.20793	0.411194	0.588	0.0170715	0.309711	0.284291	0.162475	0.259978	0.396871	0.326949	0.379189	0.630811	0.630042	0.0868831	0.0629298	0.0435011	0.298236	0.280993	0.0652475	0.500693	0.303206	0.303352	0.0579805	0.285449	0.571117	0.317515	0.0604649	0.700164	0.0996518	0.119157	0.131905	0.165958	0.0420661
3.47126	3.80296	3.54132	3.66234	3.63372	3.78473	3.58392	3.82017	3.55872	3.67029	3.94534	3.64551	3.83546	3.73881	3.85712	3.76758	3.90184	3.48261	3.78224	3.57611	3.7743	3.60018	3.66475	3.64464	3.72519	3.59847	3.51633	3.47328	3.66853	3.78982	3.46289	3.63503	3.35877	3.82076	3.50851	3.73437	3.70072	3.59955	3.66223	3.86316	3.5903	3.527	3.75246	3.66114	3.79782	3.56126	3.71474	3.5235	3.87326	3.75815
2.50671	2.68053	2.38722	2.67185	2.47403	2.6027	2.54968	2.55411	2.38816	2.5745	2.76473	2.38191	2.56793	2.56826	2.6172	2.57292	2.78918	2.35199	2.69767	2.60872	2.46472	2.44357	2.67944	2.53116	2.55036	2.36273	2.37535	2.40759	2.64557	2.78719	2.38236	2.46761	2.25646	2.68955	2.3595	2.38325	2.58571	2.58294	2.48879	2.57552	2.42564	2.56267	2.47592	2.46868	2.77401	2.42946	2.37422	2.40663	2.52055	2.56082
0.964547	1.12243	1.1541	0.990484	1.15969	1.18203	1.03424	1.26606	1.17056	1.09579	1.18061	1.26359	1.26753	1.17054	1.23992	1.19465	1.11266	1.13061	1.08457	0.967387	1.30958	1.15661	0.985308	1.11348	1.17483	1.23574	1.14098	1.06569	1.02296	1.00263	1.08053	1.16742	1.10231	1.13121	1.14901	1.35112	1.115	1.01662	1.17344	1.28764	1.16466	0.964328	1.27653	1.19247	1.0238	1.1318	1.34052	1.11687	1.35271	1.19733
3.08327	3.42333	3.15478	3.34329	3.14515	3.18853	3.41662	3.37634	3.1756	3.4936	3.54549	3.23424	3.44428	3.50631	3.47341	3.37676	3.50552	3.16373	3.48612	3.28909	3.23596	3.2774	3.58391	3.35613	3.40126	3.31389	3.08638	3.04834	3.61774	3.36452	3.08945	3.4075	3.01516	3.36957	3.18692	3.28977	3.3177	3.19695	3.32455	3.42633	3.17203	3.08918	3.385	3.1821	3.55894	3.11383	3.28079	3.04013	3.46646	3.18148
0.803367	0.838501	0.869559	0.80051	0.910226	1.05193	0.602602	0.997538	0.788689	0.653521	0.893746	0.838082	0.880724	0.677487	0.940398	0.884788	0.841767	0.757449	0.822357	0.733442	1.05689	0.784975	0.573096	0.79188	0.729176	0.712349	0.917588	0.841	0.565723	0.886639	0.845848	0.786272	0.861938	0.950103	0.71395	0.956842	0.791258	0.804386	0.791578	0.911931	0.935018	0.829433	0.845092	0.924093	0.707106	0.841932	0.894727	1.03543	0.849665	1.16561
3.88664	4.26183	4.02434	4.1438	4.05538	4.24046	4.01923	4.37388	3.96428	4.14712	4.43923	4.07232	4.325	4.1838	4.41381	4.26154	4.34729	3.92118	4.30847	4.02253	4.29286	4.06238	4.15701	4.14801	4.13043	4.02624	4.00397	3.88934	4.18346	4.25116	3.9353	4.19377	3.87709	4.31967	3.90087	4.24661	4.10896	4.00133	4.11613	4.33827	4.10705	3.91861	4.2301	4.10619	4.26604	3.95576	4.17551	4.07556	4.31612	4.34709
-0.861676	-0.432619	0.734671	0.0106119	0.120014	0.0295002	0.371497	0.804915	0.0617264	-0.00362318	-0.270031	0.761882	0.42422	0.578011	0.835451	0.0925119	-0.380716	0.471664	-0.0274289	-0.526797	0.805505	0.29094	0.376488	0.570583	0.466566	0.365789	0.0357131	-0.145073	-0.190566	-0.88452	0.440323	1.02037	0.761974	0.113096	0.394202	1.05233	-0.256449	-0.0767568	0.319648	0.853847	0.150937	-0.769933	0.418699	0.642026	-0.709426	0.516248	0.894615	0.173505	0.87683	0.307559
0.861676	0.432619	-0.734671	-0.0106119	-0.120014	-0.0295002	-0.371497	-0.804915	-0.0617264	0.00362318	0.270031	-0.761882	-0.42422	-0.578011	-0.835451	-0.0925119	0.380716	-0.471664	0.0274289	0.526797	-0.805505	-0.29094	-0.376488	-0.570583	-0.466566	-0.365789	-0.0357131	0.145073	0.190566	0.88452	-0.440323	-1.02037	-0.761974	-0.113096	-0.394202	-1.05233	0.256449	0.0767568	-0.319648	-0.853847	-0.150937	0.769933	-0.418699	-0.642026	0.709426	-0.516248	-0.894615	-0.173505	-0.87683	-0.307559
0.0115343	0.136975	0.611038	0.376142	0.38895	0.467771	0.379785	0.622819	0.251289	0.201172	0.201352	0.544964	0.406491	0.447227	0.644636	0.323365	0.170305	0.4456	0.306885	0.082422	0.698405	0.367352	0.408543	0.52886	0.428428	0.274169	0.34038	0.269034	0.0664318	0.078484	0.569	0.636031	0.602681	0.421708	0.369153	0.642521	0.184134	0.363683	0.38267	0.665064	0.399058	0.0819842	0.387502	0.6239	0.0108433	0.559642	0.576762	0.547355	0.553396	0.682449
0.00891126	0.135333	0.594031	0.372275	0.365113	0.466491	0.373047	0.602893	0.242087	0.196659	0.197287	0.535465	0.396118	0.446154	0.642123	0.321836	0.156434	0.423781	0.303581	0.0675306	0.689514	0.360603	0.403186	0.52289	0.409014	0.2718	0.331641	0.258832	0.0622389	0.0708854	0.56815	0.624202	0.597863	0.408067	0.357022	0.630958	0.181095	0.359619	0.370756	0.647675	0.386144	0.0669377	0.386773	0.619887	0.0009859	0.552193	0.574686	0.542388	0.539444	0.678314
0.01066	0.136428	0.605369	0.374853	0.381004	0.467344	0.377539	0.616177	0.248222	0.199668	0.199997	0.541798	0.403033	0.446869	0.643798	0.322855	0.165681	0.438327	0.305784	0.0774582	0.695441	0.365103	0.406757	0.52687	0.421956	0.273379	0.337467	0.265633	0.0650342	0.0759511	0.568717	0.632088	0.601075	0.417161	0.365109	0.638667	0.183121	0.362328	0.378698	0.659267	0.394754	0.0769687	0.387259	0.622563	0.00755747	0.557159	0.57607	0.545699	0.548745	0.68107
0.01066	0.136428	0.605369	0.374853	0.381004	0.467344	0.377539	0.616177	0.248222	0.199668	0.199997	0.541798	0.403033	0.446869	0.643798	0.322855	0.165681	0.438327	0.305784	0.0774582	0.695441	0.365103	0.406757	0.52687	0.421956	0.273379	0.337467	0.265633	0.0650342	0.0759511	0.568717	0.632088	0.601075	0.417161	0.365109	0.638667	0.183121	0.362328	0.378698	0.659267	0.394754	0.0769687	0.387259	0.622563	0.00755747	0.557159	0.57607	0.545699	0.548745	0.68107
0.01066	0.136428	0.605369	0.374853	0.381004	0.467344	0.377539	0.616177	0.248222	0.199668	0.199997	0.541798	0.403033	0.446869	0.643798	0.322855	0.165681	0.438327	0.305784	0.0774582	0.695441	0.365103	0.406757	0.52687	0.421956	0.273379	0.337467	0.265633	0.0650342	0.0759511	0.568717	0.632088	0.601075	0.417161	0.365109	0.638667	0.183121	0.362328	0.378698	0.659267	0.394754	0.0769687	0.387259	0.622563	0.00755747	0.557159	0.57607	0.545699	0.548745	0.68107
0.0221943	0.273404	1.21641	0.750995	0.769954	0.935115	0.757324	1.239	0.499511	0.40084	0.401349	1.08676	0.809524	0.894096	1.28843	0.64622	0.335987	0.883927	0.612668	0.15988	1.39385	0.732455	0.8153	1.05573	0.850384	0.547548	0.677847	0.534667	0.131466	0.154435	1.13772	1.26812	1.20376	0.838869	0.734262	1.28119	0.367255	0.726011	0.761368	1.32433	0.793812	0.158953	0.77476	1.24646	0.0184007	1.1168	1.15283	1.09305	1.10214	1.36352
0.0221943	0.273404	1.21641	0.750995	0.769954	0.935115	0.757324	1.239	0.499511	0.40084	0.401349	1.08676	0.809524	0.894096	1.28843	0.64622	0.335987	0.883927	0.612668	0.15988	1.39385	0.732455	0.8153	1.05573	0.850384	0.547548	0.677847	0.534667	0.131466	0.154435	1.13772	1.26812	1.20376	0.838869	0.734262	1.28119	0.367255	0.726011	0.761368	1.32433	0.793812	0.158953	0.77476	1.24646	0.0184007	1.1168	1.15283	1.09305	1.10214	1.36352
0.0221943	0.273404	1.21641	0.750995	0.769954	0.935115	0.757324	1.239	0.499511	0.40084	0.401349	1.08676	0.809524	0.894096	1.28843	0.64622	0.335987	0.883927	0.612668	0.15988	1.39385	0.732455	0.8153	1.05573	0.850384	0.547548	0.677847	0.534667	0.131466	0.154435	1.13772	1.26812	1.20376	0.838869	0.734262	1.28119	0.367255	0.726011	0.761368	1.32433	0.793812	0.158953	0.77476	1.24646	0.0184007	1.1168	1.15283	1.09305	1.10214	1.36352
0.0221943	0.273404	1.21641	0.750995	0.769954	0.935115	0.757324	1.239	0.499511	0.40084	0.401349	1.08676	0.809524	0.894096	1.28843	0.64622	0.335987	0.883927	0.612668	0.15988	1.39385	0.732455	0.8153	1.05573	0.850384	0.547548	0.677847	0.534667	0.131466	0.154435	1.13772	1.26812	1.20376	0.838869	0.734262	1.28119	0.367255	0.726011	0.761368	1.32433	0.793812	0.158953	0.77476	1.24646	0.0184007	1.1168	1.15283	1.09305	1.10214	1.36352
0.0221943	0.273404	1.21641	0.750995	0.769954	0.935115	0.757324	1.239	0.499511	0.40084	0.401349	1.08676	0.809524	0.894096	1.28843	0.64622	0.335987	0.883927	0.612668	0.15988	1.39385	0.732455	0.8153	1.05573	0.850384	0.547548	0.677847	0.534667	0.131466	0.154435	1.13772	1.26812	1.20376	0.838869	0.734262	1.28119	0.367255	0.726011	0.761368	1.32433	0.793812	0.158953	0.77476	1.24646	0.0184007	1.1168	1.15283	1.09305	1.10214	1.36352
-0.861676	-0.432619	0.734671	0.0106119	0.120014	0.0295002	0.371497	0.804915	0.0617264	-0.00362318	-0.270031	0.761882	0.42422	0.578011	0.835451	0.0925119	-0.380716	0.471664	-0.0274289	-0.526797	0.805505	0.29094	0.376488	0.570583	0.466566	0.365789	0.0357131	-0.145073	-0.190566	-0.88452	0.440323	1.02037	0.761974	0.113096	0.394202	1.05233	-0.256449	-0.0767568	0.319648	0.853847	0.150937	-0.769933	0.418699	0.642026	-0.709426	0.516248	0.894615	0.173505	0.87683	0.307559
0.00597798	0.0148621	0.00267707	0.00198506	0.00561222	0.0100536	0.00841839	0.00180254	0.0125831	0.0365345	0.00436891	0.00281554	0.0150639	0.00542537	0.00855184	0.0375639	0.00274355	0.00423626	0.00562709	0.0111827	0.00445267	0.0239994	0.0116796	0.0117513	0.00397744	0.0196842	0.0127286	0.0246005	0.0376755	0.0120966	0.0313404	0.00681874	0.0078545	0.0129499	0.00826571	0.00233616	0.0368297	0.0147954	0.020861	0.0077288	0.00367226	0.000895738	0.00305148	0.00296472	0.00637227	0.0114119	0.0115785	0.00483265	0.00103129	0.00555789
0.00936887	0.00837231	0.00268752	0.00514023	0.003013	0.0249989	0.0198377	0.00297431	0.00545669	0.00230256	0.00154042	0.000134549	0.00869608	0.0208613	0.00116151	0.00822532	0.00684237	0.00165539	0.00527476	0.00998002	0.00487716	0.00150851	0.00144417	0.0314833	0.013243	0.00564543	0.00450348	0.00752014	0.00600376	0.0195788	0.00263538	0.00781102	0.00583546	0.00947877	0.0100762	0.00237564	0.00691067	0.00113017	0.00261075	0.00460149	0.01909	0.0177993	0.00760844	0.0246391	0.0129534	0.00759985	0.014276	0.00409057	0.0138066	0.00700879
0.636239	0.573329	0.0596854	0.314492	0.286946	0.238972	0.290086	0.106161	0.409425	0.490015	0.53852	0.133755	0.314343	0.250073	0.0909988	0.386893	0.554243	0.20793	0.411194	0.588	0.0170715	0.309711	0.284291	0.162475	0.259978	0.396871	0.326949	0.379189	0.630811	0.630042	0.0868831	0.0629298	0.0435011	0.298236	0.280993	0.0652475	0.500693	0.303206	0.303352	0.0579805	0.285449	0.571117	0.317515	0.0604649	0.700164	0.0996518	0.119157	0.131905	0.165958	0.0420661
0.618034	0.556902	0.000458674	0.30915	0.259521	0.231652	0.287608	0.0615866	0.324428	0.468985	0.515517	0.0475684	0.245265	0.198205	0.0744186	0.370492	0.522619	0.124613	0.364916	0.53154	-0.0090349	0.300057	0.233438	0.156047	0.20568	0.349955	0.295897	0.32504	0.611851	0.616112	0.0537024	0.06242	-0.0711063	0.194448	0.248848	0.0387026	0.452905	0.302288	0.244415	0.0351258	0.201504	0.505596	0.301916	0.0468457	0.649576	0.0284312	0.0906223	0.108695	0.115961	-0.0436565
0.630171	0.567854	0.0399432	0.312711	0.277805	0.236532	0.28926	0.0913029	0.381093	0.483005	0.530852	0.105026	0.291317	0.232784	0.0854721	0.381426	0.543702	0.180157	0.395768	0.56918	0.00836939	0.306493	0.26734	0.160332	0.241879	0.381232	0.316598	0.361139	0.624491	0.625399	0.0758229	0.0627599	0.00529861	0.26364	0.270278	0.0563992	0.484763	0.3029	0.283707	0.0503622	0.257468	0.549277	0.312315	0.0559252	0.683301	0.0759116	0.109645	0.124168	0.149292	0.0134919
0.630171	0.567854	0.0399432	0.312711	0.277805	0.236532	0.28926	0.0913029	0.381093	0.483005	0.530852	0.105026	0.291317	0.232784	0.0854721	0.381426	0.543702	0.180157	0.395768	0.56918	0.00836939	0.306493	0.26734	0.160332	0.241879	0.381232	0.316598	0.361139	0.624491	0.625399	0.0758229	0.0627599	0.00529861	0.26364	0.270278	0.0563992	0.484763	0.3029	0.283707	0.0503622	0.257468	0.549277	0.312315	0.0559252	0.683301	0.0759116	0.109645	0.124168	0.149292	0.0134919
0.630171	0.567854	0.0399432	0.312711	0.277805	0.236532	0.28926	0.0913029	0.381093	0.483005	0.530852	0.105026	0.291317	0.232784	0.0854721	0.381426	0.543702	0.180157	0.395768	0.56918	0.00836939	0.306493	0.26734	0.160332	0.241879	0.381232	0.316598	0.361139	0.624491	0.625399	0.0758229	0.0627599	0.00529861	0.26364	0.270278	0.0563992	0.484763	0.3029	0.283707	0.0503622	0.257468	0.549277	0.312315	0.0559252	0.683301	0.0759116	0.109645	0.124168	0.149292	0.0134919
1.26641	1.14118	0.0996286	0.627203	0.564751	0.475505	0.579346	0.197464	0.790518	0.97302	1.06937	0.238782	0.605661	0.482857	0.176471	0.768318	1.09795	0.388087	0.806962	1.15718	0.0254409	0.616204	0.551632	0.322807	0.501857	0.778103	0.643547	0.740328	1.2553	1.25544	0.162706	0.12569	0.0487997	0.561877	0.551271	0.121647	0.985456	0.606106	0.587059	0.108343	0.542917	1.12039	0.62983	0.11639	1.38347	0.175563	0.228802	0.256073	0.31525	0.055558
1.26641	1.14118	0.0996286	0.627203	0.564751	0.475505	0.579346	0.197464	0.790518	0.97302	1.06937	0.238782	0.605661	0.482857	0.176471	0.768318	1.09795	0.388087	0.806962	1.15718	0.0254409	0.616204	0.551632	0.322807	0.501857	0.778103	0.643547	0.740328	1.2553	1.25544	0.162706	0.12569	0.0487997	0.561877	0.551271	0.121647	0.985456	0.606106	0.587059	0.108343	0.542917	1.12039	0.62983	0.11639	1.38347	0.175563	0.228802	0.256073	0.31525	0.055558
1.26641	1.14118	0.0996286	0.627203	0.564751	0.475505	0.579346	0.197464	0.790518	0.97302	1.06937	0.238782	0.605661	0.482857	0.176471	0.768318	1.09795	0.388087	0.806962	1.15718	0.0254409	0.616204	0.551632	0.322807	0.501857	0.778103	0.643547	0.740328	1.2553	1.25544	0.162706	0.12569	0.0487997	0.561877	0.551271	0.121647	0.985456	0.606106	0.587059	0.108343	0.542917	1.12039	0.62983	0.11639	1.38347	0.175563	0.228802	0.256073	0.31525	0.055558
1.26641	1.14118	0.0996286	0.627203	0.564751	0.475505	0.579346	0.197464	0.790518	0.97302	1.06937	0.238782	0.605661	0.482857	0.176471	0.768318	1.09795	0.388087	0.806962	1.15718	0.0254409	0.616204	0.551632	0.322807	0.501857	0.778103	0.643547	0.740328	1.2553	1.25544	0.162706	0.12569	0.0487997	0.561877	0.551271	0.121647	0.985456	0.606106	0.587059	0.108343	0.542917	1.12039	0.62983	0.11639	1.38347	0.175563	0.228802	0.256073	0.31525	0.055558
1.26641	1.14118	0.0996286	0.627203	0.564751	0.475505	0.579346	0.197464	0.790518	0.97302	1.06937	0.238782	0.605661	0.482857	0.176471	0.768318	1.09795	0.388087	0.806962	1.15718	0.0254409	0.616204	0.551632	0.322807	0.501857	0.778103	0.643547	0.740328	1.2553	1.25544	0.162706	0.12569	0.0487997	0.561877	0.551271	0.121647	0.985456	0.606106	0.587059	0.108343	0.542917	1.12039	0.62983	0.11639	1.38347	0.175563	0.228802	0.256073	0.31525	0.055558
0.861676	0.432619	-0.734671	-0.0106119	-0.120014	-0.0295002	-0.371497	-0.804915	-0.0617264	0.00362318	0.270031	-0.761882	-0.42422	-0.578011	-0.835451	-0.0925119	0.380716	-0.471664	0.0274289	0.526797	-0.805505	-0.29094	-0.376488	-0.570583	-0.466566	-0.365789	-0.0357131	0.145073	0.190566	0.88452	-0.440323	-1.02037	-0.761974	-0.113096	-0.394202	-1.05233	0.256449	0.0767568	-0.319648	-0.853847	-0.150937	0.769933	-0.418699	-0.642026	0.709426	-0.516248	-0.894615	-0.173505	-0.87683	-0.307559
0.0911293	0.0639265	0.0367976	0.0432745	0.0720133	0.0416539	0.0145087	0.0598645	0.00142555	0.03079	0.157518	0.0936208	0.120369	0.0371283	0.169503	0.251753	0.0332382	0.0235538	0.0384155	0.00392193	0.10207	0.0978563	0.00382747	0.0558371	0.0239446	0.0169788	0.0365008	0.00820688	0.0247715	0.113821	0.066135	0.157536	0.012637	0.014035	0.000789959	0.104155	0.0215489	0.031504	0.130369	0.190337	0.00364613	0.0174255	0.0783585	0.0688926	0.0163114	0.0106398	0.147579	0.0489883	0.0973952	0.00496204
0.0291783	0.0135953	0.0277492	0.0108652	0.080638	0.1299	0.185004	0.0170766	0.036381	0.0754354	0.0146104	0.0273637	0.00263697	0.0860007	0.000609386	0.000333246	0.12533	0.0798201	0.00933763	0.0320903	0.0564582	0.0974743	0.0300414	0.0200672	0.0870659	0.00265184	0.107452	0.122835	0.106625	0.102007	0.0220214	0.0676316	0.0066888	0.000117446	0.06609	0.00136558	0.0764015	0.161353	0.0188745	0.00828285	0.0840715	0.0115297	0.120159	0.0823664	0.0479859	0.0638794	0.126846	0.0750058	0.113507	0.00826057
0.135654	0.100756	0.0699115	0.061265	0.161277	0.206607	0.227769	0.081718	0.0558464	0.145062	0.178037	0.123935	0.146766	0.149416	0.179826	0.297875	0.168154	0.109266	0.058655	0.0571749	0.167858	0.220838	0.0469927	0.119139	0.128231	0.0449603	0.161185	0.163162	0.175076	0.247503	0.122132	0.239797	0.0330158	0.0365811	0.0852218	0.110232	0.141691	0.208783	0.172715	0.21095	0.11048	0.0476502	0.209178	0.178863	0.083623	0.0935309	0.300279	0.132917	0.22574	0.0257893
0.889848	0.720885	0.484413	0.742368	0.655552	0.915668	0.394245	0.435885	0.450368	0.440997	0.675749	0.327695	0.400368	0.32151	0.461535	0.591272	0.719447	0.416499	0.645724	0.69786	0.592793	0.465514	0.450491	0.496899	0.387795	0.201443	0.654863	0.70434	0.359708	1.05105	0.728734	0.25457	0.449636	0.738724	0.348325	0.231194	0.660534	0.817564	0.462581	0.478213	0.646548	0.929782	0.359113	0.607402	0.734199	0.611966	0.269795	0.924382	0.226342	1.06152
1.01665	1.12507	1.04235	1.10839	1.03469	1.03905	1.11779	1.11562	1.04344	1.13714	1.17653	1.07295	1.1288	1.15089	1.15049	1.09455	1.15749	1.04338	1.15367	1.07729	1.06947	1.07321	1.1841	1.0879	1.1158	1.08695	1.01439	0.991298	1.17539	1.09786	1.00688	1.12214	0.994319	1.10369	1.04604	1.08959	1.07573	1.05368	1.08857	1.1281	1.03786	1.01225	1.12099	1.04096	1.17014	1.02279	1.07567	1.00577	1.14094	1.05074
1.20829	1.44217	1.2208	1.48226	1.30763	1.2258	1.32899	1.37673	1.06807	1.20508	1.24032	1.26269	1.39053	1.20178	1.42302	1.23475	1.20748	1.19634	1.48797	1.20849	1.13931	1.20285	1.25424	1.34289	1.35021	1.14428	1.13326	1.23855	1.28514	1.70964	1.03151	1.20469	1.10168	1.50505	1.33582	1.17973	1.47649	1.19296	1.26145	1.16932	1.18784	1.45863	1.16282	1.12048	1.33421	1.48879	1.20987	1.04704	1.23971	1.1165
1.01665	1.12507	1.04235	1.10839	1.03469	1.03905	1.11779	1.11562	1.04344	1.13714	1.17653	1.07295	1.1288	1.15089	1.15049	1.09455	1.15749	1.04338	1.15367	1.07729	1.06947	1.07321	1.1841	1.0879	1.1158	1.08695	1.01439	0.991298	1.17539	1.09786	1.00688	1.12214	0.994319	1.10369	1.04604	1.08959	1.07573	1.05368	1.08857	1.1281	1.03786	1.01225	1.12099	1.04096	1.17014	1.02279	1.07567	1.00577	1.14094	1.05074
0.974577	1.08458	1.02205	1.05645	1.02914	1.01159	1.09578	1.0964	1.02018	1.12064	1.12145	1.03535	1.1091	1.11511	1.0998	1.07907	1.12509	1.03411	1.10374	1.06302	1.03496	1.05113	1.14095	1.07979	1.10809	1.05795	0.98972	0.983632	1.16132	1.07505	0.982998	1.09873	0.961235	1.08616	1.02965	1.05785	1.0609	1.01316	1.07364	1.11082	1.02581	0.996968	1.0712	1.01487	1.13983	0.995959	1.04632	0.964464	1.12067	1.00755
0.0153058	0.0327692	0.00138448	0.050573	0.00411898	0.00265667	0.0154728	0.00816689	0.0217443	0.00924941	0.0488983	0.022109	0.0110343	0.0135836	0.0239203	0.0152487	0.00694641	0.00798081	0.0405646	0.0118027	0.0322173	0.0193085	0.0116386	0.00516023	0.00285755	0.0179442	0.0170245	0.00503456	0.00199297	0.0154739	0.00521416	0.004257	0.0198953	0.013065	0.00642144	0.00945609	0.00997833	0.0228584	0.00562155	0.00668263	0.00558138	0.0116058	0.0371793	0.0135688	0.0163726	0.0260931	0.0260689	0.0022083	0.00255637	0.022944
0.0267689	0.00772546	0.0189164	0.001365	0.00143173	0.0247993	0.00653729	0.0110562	0.00151616	0.00725029	0.00618195	0.0154891	0.00865961	0.0221904	0.0267713	0.000227115	0.025455	0.00128918	0.00936717	0.00246993	0.00229072	0.00277463	0.0315096	0.00294452	0.00485307	0.0110566	0.0076494	0.00263161	0.0120811	0.00733321	0.0186703	0.0191451	0.013189	0.00446133	0.00996402	0.0222875	0.00484502	0.0176625	0.00929943	0.0105966	0.00646899	0.00367298	0.012602	0.012517	0.0139374	0.000734066	0.00328035	0.0390997	0.0177169	0.0202392
1.032	1.14831	1.04771	1.11552	1.04331	1.0741	1.14605	1.1204	1.06148	1.17598	1.18244	1.0759	1.15256	1.17718	1.1602	1.14034	1.16708	1.04927	1.16457	1.09845	1.0788	1.09872	1.19723	1.13113	1.13302	1.11228	1.03163	1.02342	1.21907	1.12953	1.04086	1.13677	1.00801	1.12612	1.06438	1.09431	1.11947	1.0696	1.11204	1.14043	1.06063	1.03094	1.13165	1.06856	1.18947	1.0418	1.10152	1.0147	1.15578	1.0633
1.032	1.14831	1.04771	1.11552	1.04331	1.0741	1.14605	1.1204	1.06148	1.17598	1.18244	1.0759	1.15256	1.17718	1.1602	1.14034	1.16708	1.04927	1.16457	1.09845	1.0788	1.09872	1.19723	1.13113	1.13302	1.11228	1.03163	1.02342	1.21907	1.12953	1.04086	1.13677	1.00801	1.12612	1.06438	1.09431	1.11947	1.0696	1.11204	1.14043	1.06063	1.03094	1.13165	1.06856	1.18947	1.0418	1.10152	1.0147	1.15578	1.0633
1.032	1.14831	1.04771	1.11552	1.04331	1.0741	1.14605	1.1204	1.06148	1.17598	1.18244	1.0759	1.15256	1.17718	1.1602	1.14034	1.16708	1.04927	1.16457	1.09845	1.0788	1.09872	1.19723	1.13113	1.13302	1.11228	1.03163	1.02342	1.21907	1.12953	1.04086	1.13677	1.00801	1.12612	1.06438	1.09431	1.11947	1.0696	1.11204	1.14043	1.06063	1.03094	1.13165	1.06856	1.18947	1.0418	1.10152	1.0147	1.15578	1.0633
1.032	1.14831	1.04771	1.11552	1.04331	1.0741	1.14605	1.1204	1.06148	1.17598	1.18244	1.0759	1.15256	1.17718	1.1602	1.14034	1.16708	1.04927	1.16457	1.09845	1.0788	1.09872	1.19723	1.13113	1.13302	1.11228	1.03163	1.02342	1.21907	1.12953	1.04086	1.13677	1.00801	1.12612	1.06438	1.09431	1.11947	1.0696	1.11204	1.14043	1.06063	1.03094	1.13165	1.06856	1.18947	1.0418	1.10152	1.0147	1.15578	1.0633
0.618746	0.455281	0.33094	0.682937	0.562071	0.695273	0.331964	0.401443	0.354736	0.103287	0.439697	0.248408	0.303984	0.170732	0.323756	0.353777	0.675902	0.208402	0.379612	0.66378	0.225793	0.22198	0.215264	0.324117	0.380218	0.0857675	0.284038	0.600149	0.127497	0.715137	0.234651	0.127186	0.295396	0.704413	0.319733	0.189025	0.562335	0.712404	0.266679	0.238851	0.190184	0.829066	0.0755347	0.49988	0.330563	0.571989	0.158201	0.129001	0.215993	0.139243
1.6354	1.58035	1.37329	1.79133	1.59676	1.73432	1.44976	1.51706	1.39817	1.24043	1.61623	1.32135	1.43278	1.32162	1.47425	1.44833	1.8334	1.25178	1.53328	1.74107	1.29526	1.29519	1.39937	1.41201	1.49602	1.17272	1.29843	1.59145	1.30289	1.81299	1.24153	1.24932	1.28972	1.8081	1.36577	1.27862	1.63806	1.76608	1.35524	1.36695	1.22805	1.84131	1.19652	1.54084	1.50071	1.59478	1.23387	1.13477	1.35694	1.18998
-0.0153469	-0.0232344	-0.00536459	-0.00712529	-0.00862521	-0.0350525	-0.0282561	-0.00477685	-0.0180398	-0.038837	-0.00590933	-0.00295009	-0.02376	-0.0262866	-0.00971335	-0.0457892	-0.00958593	-0.00589165	-0.0109019	-0.0211627	-0.00932984	-0.0255079	-0.0131238	-0.0432346	-0.0172205	-0.0253297	-0.017232	-0.0321207	-0.0436792	-0.0316754	-0.0339758	-0.0146298	-0.01369	-0.0224287	-0.0183419	-0.0047118	-0.0437404	-0.0159256	-0.0234717	-0.0123303	-0.0227623	-0.018695	-0.0106599	-0.0276038	-0.0193257	-0.0190118	-0.0258545	-0.00892322	-0.0148379	-0.0125667
-0.212431	-0.309957	-0.194686	-0.373252	-0.268766	-0.201501	-0.209319	-0.27036	-0.0135611	-0.0386539	-0.0656008	-0.202421	-0.255328	-0.0676583	-0.290747	-0.102869	-0.0726983	-0.150018	-0.338045	-0.122489	-0.06768	-0.108415	-0.0899693	-0.246186	-0.23528	-0.0486957	-0.11379	-0.225285	-0.0841517	-0.607019	-0.0119557	-0.094882	-0.1127	-0.39287	-0.291478	-0.110085	-0.368779	-0.142146	-0.161323	-0.0440913	-0.152771	-0.449161	-0.0513809	-0.0890732	-0.171635	-0.455328	-0.125904	-0.0755393	-0.115455	-0.0804497
0.0267689	0.00772546	0.0189164	0.001365	0.00143173	0.0247993	0.00653729	0.0110562	0.00151616	0.00725029	0.00618195	0.0154891	0.00865961	0.0221904	0.0267713	0.000227115	0.025455	0.00128918	0.00936717	0.00246993	0.00229072	0.00277463	0.0315096	0.00294452	0.00485307	0.0110566	0.0076494	0.00263161	0.0120811	0.00733321	0.0186703	0.0191451	0.013189	0.00446133	0.00996402	0.0222875	0.00484502	0.0176625	0.00929943	0.0105966	0.00646899	0.00367298	0.012602	0.012517	0.0139374	0.000734066	0.00328035	0.0390997	0.0177169	0.0202392
0.19164	0.317093	0.178446	0.373872	0.272946	0.186756	0.2112	0.261107	0.024628	0.0679381	0.0637877	0.189747	0.261732	0.0508932	0.272528	0.140206	0.0499869	0.152965	0.334305	0.131201	0.0698419	0.129639	0.0701394	0.254993	0.234404	0.0573234	0.118869	0.247254	0.109746	0.611782	0.0246258	0.0825557	0.107366	0.401358	0.28978	0.090134	0.400763	0.139279	0.172885	0.0412235	0.149974	0.446384	0.0418304	0.0795209	0.16407	0.466006	0.134202	0.0412723	0.098769	0.0657685
0.19164	0.317093	0.178446	0.373872	0.272946	0.186756	0.2112	0.261107	0.024628	0.0679381	0.0637877	0.189747	0.261732	0.0508932	0.272528	0.140206	0.0499869	0.152965	0.334305	0.131201	0.0698419	0.129639	0.0701394	0.254993	0.234404	0.0573234	0.118869	0.247254	0.109746	0.611782	0.0246258	0.0825557	0.107366	0.401358	0.28978	0.090134	0.400763	0.139279	0.172885	0.0412235	0.149974	0.446384	0.0418304	0.0795209	0.16407	0.466006	0.134202	0.0412723	0.098769	0.0657685
0.265124	0.250742	0.150796	0.0574463	0.0878683	0.210342	0.0538631	0.0326393	0.0830489	0.301175	0.231683	0.0764719	0.0813199	0.145352	0.129228	0.199931	0.040801	0.20386	0.260486	0.0228973	0.362548	0.219535	0.223548	0.161031	0.00359951	0.0959915	0.358096	0.0795907	0.194535	0.323818	0.462743	0.120565	0.146386	0.0213608	0.0203269	0.0398328	0.0613693	0.0903643	0.175041	0.231633	0.452691	0.0998202	0.280526	0.104557	0.397264	0.0285643	0.100016	0.790548	0.00931755	0.916717
0.400337	0.130462	0.133577	0.307699	0.287693	0.483718	0.114227	0.12928	0.328592	0.028099	0.369727	0.0431716	0.033592	0.0976486	0.0244568	0.213344	0.60046	0.0541478	0.03594	0.530109	0.15366	0.0895656	0.113615	0.0661791	0.140961	0.0173875	0.157519	0.350263	0.00566978	0.0960211	0.191355	0.0254855	0.174842	0.298593	0.0199887	0.0766033	0.156727	0.555462	0.0844944	0.187031	0.0337408	0.379009	0.0211023	0.407842	0.152556	0.10525	0.0207182	0.0486293	0.0995076	0.0532357
0.427106	0.138188	0.152494	0.309064	0.289125	0.508518	0.120764	0.140336	0.330108	0.0353493	0.375909	0.0586607	0.0422517	0.119839	0.0512281	0.213571	0.625915	0.055437	0.0453072	0.532579	0.155951	0.0923403	0.145125	0.0691236	0.145814	0.0284441	0.165169	0.352895	0.0177509	0.103354	0.210025	0.0446306	0.188031	0.303055	0.0299527	0.0988908	0.161572	0.573125	0.0937938	0.197627	0.0402098	0.382682	0.0337043	0.420359	0.166494	0.105984	0.0239986	0.087729	0.117224	0.0734748
0.427106	0.138188	0.152494	0.309064	0.289125	0.508518	0.120764	0.140336	0.330108	0.0353493	0.375909	0.0586607	0.0422517	0.119839	0.0512281	0.213571	0.625915	0.055437	0.0453072	0.532579	0.155951	0.0923403	0.145125	0.0691236	0.145814	0.0284441	0.165169	0.352895	0.0177509	0.103354	0.210025	0.0446306	0.188031	0.303055	0.0299527	0.0988908	0.161572	0.573125	0.0937938	0.197627	0.0402098	0.382682	0.0337043	0.420359	0.166494	0.105984	0.0239986	0.087729	0.117224	0.0734748
-0.427106	-0.138188	-0.152494	-0.309064	-0.289125	-0.508518	-0.120764	-0.140336	-0.330108	-0.0353493	-0.375909	-0.0586607	-0.0422517	-0.119839	-0.0512281	-0.213571	-0.625915	-0.055437	-0.0453072	-0.532579	-0.155951	-0.0923403	-0.145125	-0.0691236	-0.145814	-0.0284441	-0.165169	-0.352895	-0.0177509	-0.103354	-0.210025	-0.0446306	-0.188031	-0.303055	-0.0299527	-0.0988908	-0.161572	-0.573125	-0.0937938	-0.197627	-0.0402098	-0.382682	-0.0337043	-0.420359	-0.166494	-0.105984	-0.0239986	-0.087729	-0.117224	-0.0734748
-0.51	-0.51	-0.51	-0.51	-0.51	-0.51	-0.51	-0.51	-0.51	-0.51	-0.51	-0.51	-0.51	-0.51	-0.51	-0.51	-0.51	-0.51	-0.51	-0.51	-0.51	-0.51	-0.51	-0.51	-0.51	-0.51	-0.51	-0.51	-0.51	-0.51	-0.51	-0.51	-0.51	-0.51	-0.51	-0.51	-0.51	-0.51	-0.51	-0.51	-0.51	-0.51	-0.51	-0.51	-0.51	-0.51	-0.51	-0.51	-0.51	-0.51
-0.117435	-0.395815	-0.555248	-0.360883	-0.376123	-0.0983807	-0.703708	-0.676762	-0.587614	-0.693838	-0.499245	-0.745115	-0.719732	-0.808517	-0.687794	-0.495052	-0.431205	-0.625221	-0.502671	-0.369451	-0.4718	-0.60619	-0.732166	-0.559514	-0.714763	-0.879865	-0.355028	-0.279438	-0.809683	-0.0272255	-0.275513	-0.859755	-0.538847	-0.355486	-0.687634	-0.856026	-0.408283	-0.234984	-0.623374	-0.645281	-0.372226	-0.0646654	-0.754264	-0.408919	-0.42299	-0.403221	-0.791596	-0.0772999	-0.900794	0.0177911
-0.117435	-0.395815	-0.555248	-0.360883	-0.376123	-0.0983807	-0.703708	-0.676762	-0.587614	-0.693838	-0.499245	-0.745115	-0.719732	-0.808517	-0.687794	-0.495052	-0.431205	-0.625221	-0.502671	-0.369451	-0.4718	-0.60619	-0.732166	-0.559514	-0.714763	-0.879865	-0.355028	-0.279438	-0.809683	-0.0272255	-0.275513	-0.859755	-0.538847	-0.355486	-0.687634	-0.856026	-0.408283	-0.234984	-0.623374	-0.645281	-0.372226	-0.0646654	-0.754264	-0.408919	-0.42299	-0.403221	-0.791596	-0.0772999	-0.900794	0.0177911
0.642782	0.92905	1.07061	0.878008	0.894748	0.643433	1.24196	1.19154	1.11565	1.24268	1.01515	1.25807	1.25349	1.3448	1.20751	1.05084	0.950791	1.14111	1.02357	0.900614	0.99113	1.1417	1.25529	1.11275	1.24198	1.41519	0.88226	0.821558	1.36336	0.568901	0.819489	1.38438	1.06254	0.887915	1.21598	1.37074	0.962023	0.76091	1.15685	1.16761	0.904988	0.59336	1.27492	0.946522	0.952315	0.932233	1.32745	0.596223	1.42563	0.504776
-0.642782	-0.92905	-1.07061	-0.878008	-0.894748	-0.643433	-1.24196	-1.19154	-1.11565	-1.24268	-1.01515	-1.25807	-1.25349	-1.3448	-1.20751	-1.05084	-0.950791	-1.14111	-1.02357	-0.900614	-0.99113	-1.1417	-1.25529	-1.11275	-1.24198	-1.41519	-0.88226	-0.821558	-1.36336	-0.568901	-0.819489	-1.38438	-1.06254	-0.887915	-1.21598	-1.37074	-0.962023	-0.76091	-1.15685	-1.16761	-0.904988	-0.59336	-1.27492	-0.946522	-0.952315	-0.932233	-1.32745	-0.596223	-1.42563	-0.504776
0.642782	0.92905	1.07061	0.878008	0.894748	0.643433	1.24196	1.19154	1.11565	1.24268	1.01515	1.25807	1.25349	1.3448	1.20751	1.05084	0.950791	1.14111	1.02357	0.900614	0.99113	1.1417	1.25529	1.11275	1.24198	1.41519	0.88226	0.821558	1.36336	0.568901	0.819489	1.38438	1.06254	0.887915	1.21598	1.37074	0.962023	0.76091	1.15685	1.16761	0.904988	0.59336	1.27492	0.946522	0.952315	0.932233	1.32745	0.596223	1.42563	0.504776
0.495863	0.772491	0.871097	0.681089	0.756778	0.546659	0.965352	1.06224	0.85367	1.00019	0.956859	1.09428	1.15025	1.098	1.18142	1.11258	0.750467	0.883305	0.817949	0.634304	0.933016	1.005	0.931948	0.949226	0.992368	1.16087	0.715761	0.603463	1.08951	0.484742	0.669164	1.30359	0.823411	0.689007	0.946263	1.27813	0.750556	0.560853	1.03708	1.15253	0.6975	0.367887	1.12689	0.827309	0.69035	0.702451	1.271	0.478566	1.28947	0.368079
0.271952	0.289514	0.273687	0.269806	0.300017	0.371572	0.218879	0.320839	0.246591	0.236722	0.294187	0.252598	0.286388	0.226064	0.314415	0.319989	0.276438	0.228638	0.265961	0.239769	0.349816	0.275446	0.18283	0.290641	0.23644	0.238698	0.307	0.283697	0.211374	0.31202	0.293539	0.271674	0.258237	0.297057	0.239496	0.31324	0.276984	0.27844	0.259861	0.304579	0.298866	0.267101	0.283605	0.321894	0.231723	0.269578	0.305967	0.343355	0.276448	0.368342
0.48565	0.740575	0.333593	0.278917	0.735001	0.582843	0.232662	0.478032	0.878477	0.443359	0.773696	0.539627	0.94671	0.419976	0.56576	0.771693	0.560948	0.420404	0.374845	0.338093	0.70001	0.877955	0.201422	0.494189	0.316074	0.925511	0.496609	0.322817	0.304708	0.33349	0.558011	0.315799	0.304944	0.357755	1.05065	0.903914	0.849154	0.315911	0.797422	0.746094	0.438076	0.318384	0.826902	0.475295	0.676428	0.355321	1.20707	0.415952	1.11315	0.393305
0.271952	0.289514	0.273687	0.269806	0.300017	0.371572	0.218879	0.320839	0.246591	0.236722	0.294187	0.252598	0.286388	0.226064	0.314415	0.319989	0.276438	0.228638	0.265961	0.239769	0.349816	0.275446	0.18283	0.290641	0.23644	0.238698	0.307	0.283697	0.211374	0.31202	0.293539	0.271674	0.258237	0.297057	0.239496	0.31324	0.276984	0.27844	0.259861	0.304579	0.298866	0.267101	0.283605	0.321894	0.231723	0.269578	0.305967	0.343355	0.276448	0.368342
0.187532	0.119283	0.168163	0.0870077	0.217595	0.262257	0.164787	0.170414	0.161751	0.111059	0.217171	0.230058	0.230669	0.160293	0.207709	0.306212	0.22009	0.215992	0.135128	0.146855	0.233162	0.200931	0.0720787	0.10103	0.162337	0.0432247	0.227812	0.256615	0.124951	0.30505	0.177926	0.206006	0.231199	0.235982	0.0834137	0.13407	0.191759	0.218979	0.23362	0.226997	0.26331	0.186016	0.194185	0.202275	0.141245	0.203589	0.302332	0.234551	0.249167	0.253678
0.00308413	0.0862845	0.000246083	0.073084	0.0721516	0.0269203	0.0348809	0.134198	0.0819368	0.0700986	0.0650938	0.0134418	0.0505392	0.0295107	0.0758197	0.00973989	0.0054181	0.00186104	0.130111	0.0872509	0.0479885	0.0303849	0.0580461	0.105403	0.0021948	0.0585674	0.00653301	0.0254926	0.0575652	0.00434299	0.0586334	0.0163704	0.0179181	0.0161803	0.114749	0.145224	0.0361524	0.0102707	0.0145594	0.00319966	0.0275243	0.0270645	0.0855438	0.0804782	0.0615259	0.0104104	0.000753469	0.0850631	0.00675572	0.0507315
0.081336	0.0839469	0.105278	0.109715	0.010271	0.0823945	0.0192111	0.016227	0.00290309	0.0555638	0.0119227	0.00909829	0.00518021	0.0362603	0.0308865	0.0040367	0.0509302	0.0107851	0.000722001	0.00566299	0.0686658	0.0441302	0.0527053	0.0842081	0.0719076	0.136906	0.0726557	0.00159018	0.0288579	0.00262721	0.05698	0.049297	0.00911989	0.044895	0.041334	0.0339459	0.0490723	0.0491896	0.0116816	0.074382	0.0080316	0.0540203	0.00387532	0.0391407	0.028953	0.0555786	0.00288177	0.023741	0.0205249	0.0639322
0.256605	0.26628	0.268323	0.262681	0.291392	0.336519	0.190623	0.316062	0.228551	0.197885	0.288278	0.249648	0.262628	0.199778	0.304702	0.2742	0.266852	0.222747	0.255059	0.218606	0.340486	0.249938	0.169706	0.247406	0.219219	0.213368	0.289768	0.251577	0.167695	0.280344	0.259564	0.257044	0.244547	0.274629	0.221155	0.308529	0.233243	0.262514	0.23639	0.292249	0.276103	0.248406	0.272945	0.29429	0.212398	0.250567	0.280113	0.334431	0.26161	0.355775
0.256605	0.26628	0.268323	0.262681	0.291392	0.336519	0.190623	0.316062	0.228551	0.197885	0.288278	0.249648	0.262628	0.199778	0.304702	0.2742	0.266852	0.222747	0.255059	0.218606	0.340486	0.249938	0.169706	0.247406	0.219219	0.213368	0.289768	0.251577	0.167695	0.280344	0.259564	0.257044	0.244547	0.274629	0.221155	0.308529	0.233243	0.262514	0.23639	0.292249	0.276103	0.248406	0.272945	0.29429	0.212398	0.250567	0.280113	0.334431	0.26161	0.355775
0.256605	0.26628	0.268323	0.262681	0.291392	0.336519	0.190623	0.316062	0.228551	0.197885	0.288278	0.249648	0.262628	0.199778	0.304702	0.2742	0.266852	0.222747	0.255059	0.218606	0.340486	0.249938	0.169706	0.247406	0.219219	0.213368	0.289768	0.251577	0.167695	0.280344	0.259564	0.257044	0.244547	0.274629	0.221155	0.308529	0.233243	0.262514	0.23639	0.292249	0.276103	0.248406	0.272945	0.29429	0.212398	0.250567	0.280113	0.334431	0.26161	0.355775
0.256605	0.26628	0.268323	0.262681	0.291392	0.336519	0.190623	0.316062	0.228551	0.197885	0.288278	0.249648	0.262628	0.199778	0.304702	0.2742	0.266852	0.222747	0.255059	0.218606	0.340486	0.249938	0.169706	0.247406	0.219219	0.213368	0.289768	0.251577	0.167695	0.280344	0.259564	0.257044	0.244547	0.274629	0.221155	0.308529	0.233243	0.262514	0.23639	0.292249	0.276103	0.248406	0.272945	0.29429	0.212398	0.250567	0.280113	0.334431	0.26161	0.355775
0.377418	0.663346	0.447437	0.127727	0.632583	0.473182	0.696282	0.290062	0.848832	0.798161	0.631009	0.968003	0.732182	0.983586	0.391916	0.600263	0.562759	0.728404	0.317804	0.212806	0.668316	0.752705	0.504776	0.437484	0.965088	1.1028	0.466587	0.433178	0.521889	0.297438	0.520625	0.368397	0.0955375	0.15357	0.935756	0.735095	0.723661	0.497172	0.773353	0.934599	0.437978	0.295286	1.01074	0.634872	0.639525	0.676662	1.02371	0.274828	1.16503	0.255087
0.513716	0.852104	0.651213	0.336268	0.771324	0.638147	0.687392	0.529183	1.03958	0.889821	0.747159	1.09667	0.871805	1.06023	0.526505	0.622376	0.671042	0.847777	0.525109	0.3954	0.850273	0.807312	0.640613	0.608985	1.0733	1.29654	0.612402	0.553713	0.558187	0.361955	0.692032	0.400274	0.320759	0.414046	1.09003	0.938103	0.858954	0.566829	0.8605	1.02823	0.626364	0.514737	1.08517	0.777903	0.787625	0.85271	1.0294	0.485265	1.21574	0.597639
0.0153469	0.0232344	0.00536459	0.00712529	0.00862521	0.0350525	0.0282561	0.00477685	0.0180398	0.038837	0.00590933	0.00295009	0.02376	0.0262866	0.00971335	0.0457892	0.00958593	0.00589165	0.0109019	0.0211627	0.00932984	0.0255079	0.0131238	0.0432346	0.0172205	0.0253297	0.017232	0.0321207	0.0436792	0.0316754	0.0339758	0.0146298	0.01369	0.0224287	0.0183419	0.0047118	0.0437404	0.0159256	0.0234717	0.0123303	0.0227623	0.018695	0.0106599	0.0276038	0.0193257	0.0190118	0.0258545	0.00892322	0.0148379	0.0125667
-0.203905	-0.471081	-0.128387	-0.0755511	-0.373242	-0.252012	-0.0184857	-0.113555	-0.633364	-0.231411	-0.333914	-0.202506	-0.545133	-0.193044	-0.112729	-0.203988	-0.302201	-0.178997	-0.0711904	-0.100065	-0.316789	-0.548784	-0.0674698	-0.231919	-0.127597	-0.80674	-0.225763	-0.0325026	-0.0974203	0.0897239	-0.255316	0.064114	-0.0431898	-0.0915581	-0.851696	-0.520465	-0.599693	-0.0551565	-0.418873	-0.32556	-0.143596	-0.0878777	-0.468814	-0.123649	-0.457346	-0.130681	-0.756402	-0.0473496	-0.759834	-0.0839333
0.081336	0.0839469	0.105278	0.109715	0.010271	0.0823945	0.0192111	0.016227	0.00290309	0.0555638	0.0119227	0.00909829	0.00518021	0.0362603	0.0308865	0.0040367	0.0509302	0.0107851	0.000722001	0.00566299	0.0686658	0.0441302	0.0527053	0.0842081	0.0719076	0.136906	0.0726557	0.00159018	0.0288579	0.00262721	0.05698	0.049297	0.00911989	0.044895	0.041334	0.0339459	0.0490723	0.0491896	0.0116816	0.074382	0.0080316	0.0540203	0.00387532	0.0391407	0.028953	0.0555786	0.00288177	0.023741	0.0205249	0.0639322
0.213698	0.451061	0.0599061	0.00911085	0.434984	0.211272	0.0137832	0.157192	0.631887	0.206637	0.479509	0.287029	0.660322	0.193912	0.251345	0.451704	0.28451	0.191766	0.108884	0.0983237	0.350194	0.60251	0.018592	0.203548	0.079634	0.686813	0.189609	0.0391193	0.0933339	0.0214697	0.264471	0.0441248	0.046707	0.060698	0.811152	0.590673	0.57217	0.0374709	0.53756	0.441515	0.139211	0.0512829	0.543297	0.153401	0.444704	0.0857425	0.9011	0.0725969	0.836704	0.0249632
0.213698	0.451061	0.0599061	0.00911085	0.434984	0.211272	0.0137832	0.157192	0.631887	0.206637	0.479509	0.287029	0.660322	0.193912	0.251345	0.451704	0.28451	0.191766	0.108884	0.0983237	0.350194	0.60251	0.018592	0.203548	0.079634	0.686813	0.189609	0.0391193	0.0933339	0.0214697	0.264471	0.0441248	0.046707	0.060698	0.811152	0.590673	0.57217	0.0374709	0.53756	0.441515	0.139211	0.0512829	0.543297	0.153401	0.444704	0.0857425	0.9011	0.0725969	0.836704	0.0249632
0.0273152	0.0452175	0.386862	0.510088	0.052182	0.0318225	0.254561	0.712317	0.00341152	0.171236	0.168332	0.0326612	0.297699	0.077282	0.620006	0.260568	0.15447	0.131347	0.46173	0.417577	0.16263	0.154439	0.423345	0.455906	0.00333505	0.0410936	0.212673	0.162078	0.542847	0.0734833	0.082404	0.777661	0.715237	0.521402	0.00971709	0.438883	0.00534588	0.0321772	0.133353	0.0275914	0.255876	0.0551748	0.0377879	0.123544	0.0345142	0.0151486	0.0997058	0.15475	0.0270473	0.10803
0.0823845	0.128339	0.282253	0.00890122	0.187328	0.179516	0.663287	0.116642	0.214043	0.53596	0.139577	0.671876	0.0666805	0.753414	0.109684	0.144522	0.227319	0.525853	0.208198	0.108819	0.249456	0.106065	0.433478	0.149728	0.813546	0.27908	0.204322	0.392468	0.399697	0.273341	0.199173	0.274975	0.0397106	0.047977	0.0832692	0.110475	0.102419	0.410512	0.224112	0.418701	0.290736	0.189983	0.463569	0.442331	0.165867	0.535341	0.11973	0.17849	0.307803	0.166191
0.16372	0.212286	0.387531	0.118616	0.197599	0.261911	0.682499	0.132869	0.216946	0.591524	0.1515	0.680974	0.0718607	0.789674	0.140571	0.148559	0.278249	0.536639	0.20892	0.114482	0.318122	0.150195	0.486184	0.233936	0.885454	0.415985	0.276978	0.394058	0.428555	0.275968	0.256153	0.324272	0.0488305	0.092872	0.124603	0.144421	0.151491	0.459701	0.235793	0.493083	0.298768	0.244003	0.467444	0.481471	0.19482	0.59092	0.122612	0.202231	0.328328	0.230124
0.16372	0.212286	0.387531	0.118616	0.197599	0.261911	0.682499	0.132869	0.216946	0.591524	0.1515	0.680974	0.0718607	0.789674	0.140571	0.148559	0.278249	0.536639	0.20892	0.114482	0.318122	0.150195	0.486184	0.233936	0.885454	0.415985	0.276978	0.394058	0.428555	0.275968	0.256153	0.324272	0.0488305	0.092872	0.124603	0.144421	0.151491	0.459701	0.235793	0.493083	0.298768	0.244003	0.467444	0.481471	0.19482	0.59092	0.122612	0.202231	0.328328	0.230124
-0.16372	-0.212286	-0.387531	-0.118616	-0.197599	-0.261911	-0.682499	-0.132869	-0.216946	-0.591524	-0.1515	-0.680974	-0.0718607	-0.789674	-0.140571	-0.148559	-0.278249	-0.536639	-0.20892	-0.114482	-0.318122	-0.150195	-0.486184	-0.233936	-0.885454	-0.415985	-0.276978	-0.394058	-0.428555	-0.275968	-0.256153	-0.324272	-0.0488305	-0.092872	-0.124603	-0.144421	-0.151491	-0.459701	-0.235793	-0.493083	-0.298768	-0.244003	-0.467444	-0.481471	-0.19482	-0.59092	-0.122612	-0.202231	-0.328328	-0.230124
0.51	0.51	0.51	0.51	0.51	0.51	0.51	0.51	0.51	0.51	0.51	0.51	0.51	0.51	0.51	0.51	0.51	0.51	0.51	0.51	0.51	0.51	0.51	0.51	0.51	0.51	0.51	0.51	0.51	0.51	0.51	0.51	0.51	0.51	0.51	0.51	0.51	0.51	0.51	0.51	0.51	0.51	0.51	0.51	0.51	0.51	0.51	0.51	0.51	0.51
0.117435	0.395815	0.555248	0.360883	0.376123	0.0983807	0.703708	0.676762	0.587614	0.693838	0.499245	0.745115	0.719732	0.808517	0.687794	0.495052	0.431205	0.625221	0.502671	0.369451	0.4718	0.60619	0.732166	0.559514	0.714763	0.879865	0.355028	0.279438	0.809683	0.0272255	0.275513	0.859755	0.538847	0.355486	0.687634	0.856026	0.408283	0.234984	0.623374	0.645281	0.372226	0.0646654	0.754264	0.408919	0.42299	0.403221	0.791596	0.0772999	0.900794	-0.0177911
0.117435	0.395815	0.555248	0.360883	0.376123	0.0983807	0.703708	0.676762	0.587614	0.693838	0.499245	0.745115	0.719732	0.808517	0.687794	0.495052	0.431205	0.625221	0.502671	0.369451	0.4718	0.60619	0.732166	0.559514	0.714763	0.879865	0.355028	0.279438	0.809683	0.0272255	0.275513	0.859755	0.538847	0.355486	0.687634	0.856026	0.408283	0.234984	0.623374	0.645281	0.372226	0.0646654	0.754264	0.408919	0.42299	0.403221	0.791596	0.0772999	0.900794	-0.0177911
-0.642782	-0.92905	-1.07061	-0.878008	-0.894748	-0.643433	-1.24196	-1.19154	-1.11565	-1.24268	-1.01515	-1.25807	-1.25349	-1.3448	-1.20751	-1.05084	-0.950791	-1.14111	-1.02357	-0.900614	-0.99113	-1.1417	-1.25529	-1.11275	-1.24198	-1.41519	-0.88226	-0.821558	-1.36336	-0.568901	-0.819489	-1.38438	-1.06254	-0.887915	-1.21598	-1.37074	-0.962023	-0.76091	-1.15685	-1.16761	-0.904988	-0.59336	-1.27492	-0.946522	-0.952315	-0.932233	-1.32745	-0.596223	-1.42563	-0.504776
0.642782	0.92905	1.07061	0.878008	0.894748	0.643433	1.24196	1.19154	1.11565	1.24268	1.01515	1.25807	1.25349	1.3448	1.20751	1.05084	0.950791	1.14111	1.02357	0.900614	0.99113	1.1417	1.25529	1.11275	1.24198	1.41519	0.88226	0.821558	1.36336	0.568901	0.819489	1.38438	1.06254	0.887915	1.21598	1.37074	0.962023	0.76091	1.15685	1.16761	0.904988	0.59336	1.27492	0.946522	0.952315	0.932233	1.32745	0.596223	1.42563	0.504776
-0.642782	-0.92905	-1.07061	-0.878008	-0.894748	-0.643433	-1.24196	-1.19154	-1.11565	-1.24268	-1.01515	-1.25807	-1.25349	-1.3448	-1.20751	-1.05084	-0.950791	-1.14111	-1.02357	-0.900614	-0.99113	-1.1417	-1.25529	-1.11275	-1.24198	-1.41519	-0.88226	-0.821558	-1.36336	-0.568901	-0.819489	-1.38438	-1.06254	-0.887915	-1.21598	-1.37074	-0.962023	-0.76091	-1.15685	-1.16761	-0.904988	-0.59336	-1.27492	-0.946522	-0.952315	-0.932233	-1.32745	-0.596223	-1.42563	-0.504776
2.50671	2.68053	2.38722	2.67185	2.47403	2.6027	2.54968	2.55411	2.38816	2.5745	2.76473	2.38191	2.56793	2.56826	2.6172	2.57292	2.78918	2.35199	2.69767	2.60872	2.46472	2.44357	2.67944	2.53116	2.55036	2.36273	2.37535	2.40759	2.64557	2.78719	2.38236	2.46761	2.25646	2.68955	2.3595	2.38325	2.58571	2.58294	2.48879	2.57552	2.42564	2.56267	2.47592	2.46868	2.77401	2.42946	2.37422	2.40663	2.52055	2.56082
2.0964	3.38503	2.49749	3.36721	2.45952	3.97964	3.43132	3.3313	2.23807	3.61019	3.83162	2.30385	3.4296	3.80815	3.83567	3.89622	3.96965	2.02775	3.53159	3.00189	3.29134	2.84831	3.98986	3.91543	3.24326	2.34109	2.21007	2.42648	3.80641	3.67582	3.18522	3.34454	2.0497	3.87101	2.07406	2.66264	3.35368	3.28434	3.0276	3.93355	2.69981	2.33252	2.83905	3.55498	3.70368	2.62268	2.92797	2.6554	3.45076	3.80292
0.00087436	0.000547354	0.00566919	0.00128882	0.00794579	0.000426503	0.00224595	0.00664211	0.0030673	0.00150428	0.00135478	0.0031666	0.0034574	0.000357658	0.000837521	0.000509676	0.00462369	0.00727303	0.00110138	0.00496377	0.00296336	0.00224971	0.00178566	0.00198993	0.00647132	0.000789658	0.00291296	0.00340047	0.00139764	0.00253287	0.000283138	0.00394307	0.00160619	0.00454727	0.00404337	0.00385432	0.00101318	0.00135448	0.00397119	0.0057964	0.00430472	0.0050155	0.000242819	0.0013379	0.00328579	0.00248294	0.000691953	0.00165576	0.00465044	0.00137846
0.037993	0.0258717	0.0556086	0.011083	0.0547187	0.0374119	0.0284314	0.0527114	0.0325031	0.0528104	0.0186795	0.0373042	0.0444679	0.0297617	0.0403482	0.0408491	0.0559407	0.0491636	0.0216025	0.0434353	0.0245236	0.0402723	0.0539032	0.0266354	0.0476584	0.0354787	0.0378557	0.0476349	0.0581425	0.034627	0.0517095	0.0496222	0.0306806	0.0446949	0.0424899	0.0477496	0.0477538	0.0405849	0.0539875	0.0531038	0.0359696	0.0346617	0.0171104	0.0235091	0.0400244	0.0270437	0.0190106	0.0538669	0.0466508	0.0340678
0.0246747	0.0411415	0.004072	0.0557133	0.00713197	0.0276556	0.0353105	0.0111412	0.027201	0.011552	0.0504387	0.0222436	0.0197303	0.0344449	0.0250818	0.023474	0.0137888	0.0096362	0.0458393	0.0217827	0.0370945	0.020817	0.0130828	0.0366435	0.0161006	0.0235896	0.021528	0.0125547	0.00799672	0.0350527	0.00784954	0.012068	0.0257308	0.0225438	0.0164976	0.0118317	0.016889	0.0239885	0.0082323	0.0112841	0.0246714	0.0294051	0.0447878	0.0382078	0.0293259	0.0336929	0.0403449	0.00629887	0.016363	0.0299528
0.0626677	0.0670132	0.0596806	0.0667963	0.0618507	0.0650675	0.0637419	0.0638526	0.0597041	0.0643624	0.0691183	0.0595478	0.0641982	0.0642066	0.06543	0.0643231	0.0697295	0.0587998	0.0674418	0.065218	0.0616181	0.0610892	0.0669859	0.0632789	0.063759	0.0590683	0.0593837	0.0601897	0.0661392	0.0696797	0.0595591	0.0616902	0.0564114	0.0672387	0.0589876	0.0595813	0.0646428	0.0645734	0.0622198	0.0643879	0.060641	0.0640668	0.0618981	0.0617169	0.0693503	0.0607366	0.0593555	0.0601658	0.0630138	0.0640206
0.964547	1.12243	1.1541	0.990484	1.15969	1.18203	1.03424	1.26606	1.17056	1.09579	1.18061	1.26359	1.26753	1.17054	1.23992	1.19465	1.11266	1.13061	1.08457	0.967387	1.30958	1.15661	0.985308	1.11348	1.17483	1.23574	1.14098	1.06569	1.02296	1.00263	1.08053	1.16742	1.10231	1.13121	1.14901	1.35112	1.115	1.01662	1.17344	1.28764	1.16466	0.964328	1.27653	1.19247	1.0238	1.1318	1.34052	1.11687	1.35271	1.19733
1.45185	1.99028	1.37923	1.1575	1.45667	1.92726	1.2648	1.97052	1.66247	1.95327	1.97837	1.74551	1.92581	1.74046	1.65715	1.98041	1.88191	1.33795	1.735	1.5621	1.80009	1.36767	1.01884	1.50742	1.85876	1.97869	1.75889	1.71611	1.96567	1.87422	1.05209	1.38525	1.16656	1.91094	1.102	1.84992	1.77665	1.16582	1.50488	1.61616	1.91109	1.57541	1.94858	1.60038	1.67582	1.39245	1.55489	1.37018	1.72907	1.77903
0.00606819	0.00547565	0.0197423	0.00178045	0.00914161	0.00243994	0.000825943	0.0148582	0.0283322	0.00700993	0.00766789	0.028729	0.0230262	0.0172893	0.00552676	0.00546674	0.0105414	0.0277723	0.015426	0.0188201	0.00870214	0.00321789	0.0169511	0.00214249	0.0180993	0.0156385	0.0103505	0.0180498	0.00632013	0.00464344	0.0110603	0.000169954	0.0382025	0.034596	0.0107149	0.0088483	0.0159293	0.000306156	0.0196459	0.00761822	0.0279818	0.0218403	0.00519946	0.00453975	0.0168625	0.0237402	0.00951156	0.00773654	0.0166657	0.0285742
0.208874	0.180727	0.260529	0.163672	0.137134	0.138688	0.0386754	0.165241	0.174322	0.128413	0.215448	0.275093	0.263706	0.177124	0.23355	0.28859	0.147416	0.200973	0.131694	0.122505	0.222949	0.161294	0.158239	0.1529	0.204448	0.247715	0.17126	0.118096	0.0915502	0.144309	0.189477	0.207853	0.250972	0.266506	0.106413	0.19119	0.166197	0.0825305	0.259926	0.310429	0.179568	0.202488	0.113431	0.135272	0.146439	0.20866	0.20753	0.119148	0.217914	0.240339
0.0322624	0.0998798	0.0279953	0.0839492	0.15279	0.15682	0.219885	0.151274	0.118318	0.145534	0.0797043	0.0408055	0.0531762	0.115511	0.076429	0.0100731	0.130748	0.0816811	0.139449	0.119341	0.104447	0.127859	0.0880876	0.12547	0.0892607	0.0612193	0.113985	0.148327	0.16419	0.10635	0.0806548	0.0840019	0.0246069	0.0162977	0.180839	0.14659	0.112554	0.171624	0.0334339	0.0114825	0.111596	0.0385942	0.205703	0.162845	0.109512	0.0742898	0.127599	0.160069	0.120262	0.0589921
0.241137	0.280607	0.288525	0.247621	0.289924	0.295508	0.258561	0.316515	0.29264	0.273947	0.295152	0.315898	0.316883	0.292636	0.309979	0.298663	0.278165	0.282654	0.271142	0.241847	0.327396	0.289153	0.246327	0.27837	0.293709	0.308934	0.285245	0.266423	0.255741	0.250658	0.270131	0.291854	0.275579	0.282804	0.287252	0.33778	0.278751	0.254154	0.29336	0.321911	0.291164	0.241082	0.319133	0.298116	0.255951	0.28295	0.33513	0.279217	0.338177	0.299332
[truncated: 5,000 more columns]
